# Supplementary material for: Sequencing methods and datasets to improve functional interpretation of sleeping beauty mutagenesis screens
Source: BMC Genomics. 2014 Dec 19;15(1):1150. doi: 10.1186/1471-2164-15-1150 (PMC4378557; doi:10.1186/1471-2164-15-1150)
Supplement: Supplementary file 2 — Additional file 2: Table S1: Putative SB transposon footprints identified by Illumina sequencing. (XLSX 66 KB) [file 12864_2014_6920_MOESM2_ESM.xlsx]

## Sheet: Supplemental Table 1
Table S1. Putative SB transposon footprints identified by Illumina sequencing
Tumor ID	Genomic coordinates	Prediction confidence	Gene/Position	Validation attempted?	Result
473	chr13:85589091	High		Yes	Validated
473	chr2:73375145	High	Gpr155/Intron	Yes	Validated
473	chr4:87043716	High	Slc24a2/Intron
473	chrX:164245470	High	Bmx/Intron
473	chr1:58012204	High	Sgol2/Intron
473	chr7:115436770	High
473	chr12:85502513	High
473	chr8:53003482	High
473	chr13:53932012	High
473	chr9:29814560	High	Ntm/Intron	Yes	Validated
473	chr13:85702807	High
473	chr13:48559591	High
473	chr6:113917495	High	Atp2b2/Intron
473	chr13:58077673	High	Klhl3/Intron
473	chr4:103512528	High
473	chr4:112512148	High
473	chr9:37871847	High
473	chr1:164674720	High
473	chr12:3917591	High
473	chr13:94241219	High	Scamp1/Intron
473	chr4:67689091	High
473	chr1:78948457	High
473	chr6:102724623	High
473	chr1:115767121	High	Cntnap5a/Intron
473	chr3:26983357	High
473	chr13:89396098	High
473	chr13:10289612	High	Chrm3/Intron
473	chr3:19784578	High
473	chr8:113137402	High
473	chr12:5714222	High
473	chr13:35215793	High
473	chr1:31047588	High
473	chrX:107013252	High
473	chr6:95070462	High
473	chrX:143928921	High	Dcx/Intron
473	chr12:68781070	High
473	chr2:5245290	High
473	chr7:49494238	High	Nav2/Intron
473	chrX:75150459	High	Smim9/Intron
473	chr13:13949382	High
473	chr13:110698319	High
473	chrX:107397878	High	Itm2a/3'UTR
473	chr1:92390675	High
473	chr4:24517419	High	Mms22l/Intron
473	chr4:87127087	High	Slc24a2/Intron
473	chr4:95576855	High	Fggy/Intron
473	chrX:73761708	High	Plxnb3/Intron
473	chrX:130378111	High	Diap2/Intron
473	chr16:47271833	High
473	chr4:50010187	High
473	chr16:92233176	High
473	chr6:10005129	High
473	chr3:152584774	High	Ak5/Intron	Yes	Validated
473	chr13:12385723	High
473	chr3:142388177	High	Pdlim5/Intron
473	chr4:21154430	High
473	chr4:24577708	High	Mms22l/Intron
473	chr4:44485566	High
473	chr8:108951459	High	Zfhx3/Coding exon
473	chr19:21114308	High		Yes	Validated
473	chr13:90434995	High
473	chr2:28363975	High
473	chr4:111817845	High	Spata6/Intron
473	chr6:114986584	High
473	chr9:29815171	High	Ntm/Intron
473	chrX:79572240	High
473	chr4:108949073	High	8030443G20Rik/Intron
473	chr17:93093520	High
473	chr3:81877537	High
473	chr4:95706402	High	Fggy/Intron
473	chr5:51408611	High
473	chr13:86862281	High
473	chr19:60545646	High	Cacul1/Intron
473	chr3:50161933	High
473	chr4:25353792	High
473	chr4:86265280	High	Adamtsl1/Intron
473	chr4:96551832	High	Cyp2j6/Intron
473	chr4:128506759	High	Csmd2/Intron
473	chr13:10227561	High	Chrm3/Intron
473	chr13:67101735	High	Rslcan18/Intron
473	chr13:80412053	High
473	chr13:104791502	High	Cwc27/Intron
473	chr4:111818235	High	Spata6/Intron
473	chrX:130811617	High
473	chr1:29122391	High
473	chr1:93198285	High
473	chr1:94672844	High
473	chr3:19802121	High
473	chr3:24027872	High
473	chr4:16333235	High
473	chr4:67880345	High
473	chr9:91384117	High	Zic4/Coding exon
473	chrX:43069725	High	Tenm1/Intron
473	chrX:97647783	High
473	chr1:155478006	High
473	chr13:85917964	High
473	chr15:41020433	High	Zfpm2/Intron
473	chr3:130166457	High
473	chr4:48555552	High	Msantd3/Intron
473	chr4:79220613	High
473	chr4:102420495	High	Pde4b/Intron
473	chr4:113799571	High	Skint5/Intron
473	chrX:43069342	High	Tenm1/Intron
473	chrX:145266887	High
473	chr1:5180571	High
473	chr1:112354392	High
473	chr13:6349056	High
473	chr15:78042251	High	Cacng2/Intron
473	chr4:67698252	High
473	chr8:98310322	High
473	chr9:54499691	High	Dmxl2/Intron
473	chr1:160465873	High	Rabgap1l/Intron
473	chr10:88592701	High	Mybpc1/Intron
473	chr13:3049150	High
473	chr4:14287522	High
473	chr4:50697776	High
473	chr4:53099443	High	Abca1/Intron
473	chr4:82895707	High
473	chr4:115945408	High
473	chr7:104626204	High
473	chr7:105373233	High	Fam160a2/3'UTR
473	chrX:167528112	High	Frmpd4/Intron
473	chr1:68041198	High	Erbb4/Intron
473	chr12:60840912	High
473	chr13:6923666	High
473	chr13:24053938	High	Lrrc16a/Intron
473	chr17:94165742	High
473	chr4:65745470	High	Astn2/Intron
473	chr4:72308954	High
473	chr4:109320966	High	Eps15/Intron
473	chr9:75000086	High	Fam214a/Intron
473	chr10:69299333	High
473	chr13:8784230	High
473	chr13:47143625	High	Rnf144b/Intron
473	chr15:47763547	High	Csmd3/Intron
473	chr15:63020969	High
473	chr3:8002318	High
473	chr4:35446604	High
473	chr4:72115599	High
473	chr4:86215914	High	Adamtsl1/Intron
473	chr4:97632660	High	Nfia/Intron
473	chr4:104498657	High	Dab1/Intron
473	chr4:143254141	High
473	chr5:38466051	High	Slc2a9/Intron
473	chr6:75672757	High
473	chr6:95069236	High
473	chr8:50509961	High
473	chr8:118026633	High
473	chrX:158732758	High
473	chr17:90770357	Low	Nrxn1/Intron
473	chr7:136322019	Low
473	chr9:17977493	Low
473	chrX:88575079	Low
473	chrX:136522158	Low	Kir3dl1/Intron
473	chrX:139512444	Low	D330045A20Rik/Intron
473	chr1:79091384	Low
473	chr12:45608147	Low
473	chr13:104997760	Low	Rgs7bp/Intron
473	chr13:117728579	Low	Hcn1/Intron
473	chr15:10780083	Low	4930556M19Rik/Intron
473	chr15:31096388	Low
473	chr16:68039336	Low
473	chr18:8111098	Low
473	chr19:12378402	Low	Mir466f-1/Intron
473	chr2:31430511	Low
473	chr3:111793192	Low
473	chr4:16001595	Low	Osgin2/Intron
473	chr4:38522819	Low
473	chr4:39066021	Low
473	chr4:52595745	Low
473	chr4:71388435	Low
473	chr4:96194549	Low
473	chr4:116910640	Low	Zswim5/Intron
473	chr7:94175958	Low
473	chr8:114319414	Low	Vat1l/Intron
473	chrX:74972894	Low
473	chrX:109099384	Low	Sh3bgrl/Intron
473	chrX:130139722	Low	Diap2/Intron
473	chr11:7724743	Low		Yes	Not Validated
473	chr2:155540760	Low	Acss2/Intron	Yes	Not Validated
473	chr4:64858791	Low		Yes	Validated
473	chr5:106890736	Low	Hfm1/Intron	Yes	Not Validated
473	chr6:58806032	Low		Yes	Not Validated
473	chr1:42047162	Low
473	chr10:122129466	Low	Gm4489/Intron
473	chr11:36260034	Low	Tenm2/Intron
473	chr12:17212021	Low
473	chr12:87514421	Low	Gm8300/5'UTR
473	chr13:4324242	Low
473	chr13:48253096	Low	A330033J07Rik/Intron
473	chr13:55479517	Low	Dbn1/Intron
473	chr13:80984522	Low	9330111N05Rik/Intron
473	chr13:82547007	Low
473	chr13:85735384	Low
473	chr13:118824492	Low
473	chr14:55751521	Low	Nop9/Intron
473	chr14:61111458	Low
473	chr14:70821592	Low
473	chr14:102975380	Low
473	chr17:8651601	Low
473	chr17:62336698	Low
473	chr18:49106867	Low
473	chr2:179438306	Low
473	chr3:9562796	Low	Zfp704/Intron
473	chr3:52222051	Low
473	chr4:28971486	Low
473	chr4:71096414	Low
473	chr4:77756576	Low	Ptprd/Intron
473	chr4:122054586	Low
473	chr5:19251192	Low	Magi2/Intron
473	chr5:93396000	Low
473	chr5:111425322	Low	Mn1/Intron
473	chr6:50026234	Low
473	chr7:56497759	Low	Oca2/Intron
473	chr7:93383672	Low
473	chr9:53695214	Low	Rab39/Intron
473	chr9:67751181	Low
473	chr9:101871180	Low
557	chr4:52831589	High		Yes	Validated
557	chr18:41827090	High		Yes	Validated
557	chr18:65862241	Low
557	chr1:53911749	Low	Hecw2/Intron	Yes	Not Validated
557	chr2:34842688	Low		Yes	Not Validated
557	chr4:119019710	Low		Yes	Not Validated
557	chr1:192201069	Low	Kcnh1/Intron
557	chr17:8713069	Low
557	chr2:119730835	Low	Rtf1/Intron
557	chr2:163827859	Low	Wisp2/Intron
557	chr10:112858191	Low		Yes	Not Validated
557	chr11:95150875	Low	A730090H04Rik/Intron	Yes	Not Validated
557	chr12:73512331	Low		Yes	Not Validated
557	chr13:50966612	Low		Yes	Not Validated
557	chr14:47943490	Low	4930447J18Rik/Intron	Yes	Not Validated
557	chr1:23379653	Low	Ogfrl1/Intron
557	chr1:29190480	Low
557	chr1:87125344	Low	Akp3/Intron
557	chr1:108491768	Low
557	chr1:189161562	Low
557	chr10:26280580	Low	L3mbtl3/Intron
557	chr10:37069700	Low
557	chr10:119102499	Low	1700064J06Rik/Intron
557	chr11:4126790	Low
557	chr11:7893154	Low
557	chr11:15181832	Low
557	chr11:15738208	Low
557	chr11:19346646	Low
557	chr11:74901999	Low	Tsr1/Intron
557	chr11:103209964	Low	Spata32/Intron
557	chr11:112664084	Low	BC006965/Intron
557	chr13:11517212	Low
557	chr13:40491859	Low
557	chr13:43090713	Low	Phactr1/Intron
557	chr13:53538439	Low
557	chr13:71137778	Low
557	chr13:76381328	Low
557	chr14:64102240	Low	4930471C04Rik/Intron
557	chr14:79519029	Low	Elf1/Intron
557	chr15:43986093	Low
557	chr15:54347001	Low
557	chr15:57373236	Low	Slc22a22/Intron
557	chr15:61754153	Low	D030024E09Rik/Intron
557	chr15:78696848	Low	Elfn2/Intron
557	chr15:80329738	Low	Cacna1i/Intron
557	chr15:88624089	Low
557	chr15:100092383	Low	Mir3473/Intron
557	chr15:103532832	Low	Ppp1r1a/Intron
557	chr16:6973151	Low	Rbfox1/Intron
557	chr16:22039242	Low	Senp2/Intron
557	chr16:70247637	Low
557	chr17:3101348	Low
557	chr17:49627098	Low	Kif6/Intron
557	chr17:80318376	Low	Arhgef33/Intron
557	chr18:74125744	Low
557	chr18:77109848	Low	Pias2/Intron
557	chr19:58715498	Low
557	chr2:3267184	Low
557	chr2:68225512	Low	Stk39/Intron
557	chr2:89456083	Low
557	chr2:135786692	Low	Plcb4/Intron
557	chr2:144047474	Low	Banf2/Intron
557	chr2:173308379	Low
557	chr3:3877199	Low
557	chr3:143556501	Low
557	chr4:127669194	Low
557	chr4:129954252	Low
557	chr4:138130654	Low	Eif4g3/Intron
557	chr4:139904463	Low
557	chr5:8143400	Low	Adam22/Intron
557	chr5:41800813	Low	Bod1l/Coding exon
557	chr5:51503851	Low	Ppargc1a/Intron
557	chr5:65726608	Low
557	chr5:74789895	Low
557	chr5:98884589	Low
557	chr5:98997016	Low	Prkg2/Intron
557	chr5:120082828	Low
557	chr5:128338051	Low	Tmem132d/Intron
557	chr6:9889576	Low
557	chr6:22099118	Low	Cped1/Intron
557	chr6:22132313	Low	Cped1/Coding exon
557	chr6:73632136	Low
557	chr6:119444816	Low	Wnt5b/Intron
557	chr6:145327783	Low
557	chr6:147703103	Low
557	chr7:11745593	Low
557	chr7:32056976	Low
557	chr7:34354946	Low	Lsm14a/Intron
557	chr7:123188876	Low	Tnrc6a/Coding exon
557	chr8:49216361	Low
557	chr8:79555354	Low
557	chr8:81305881	Low
557	chr9:14252502	Low
557	chr9:29373500	Low	Ntm/Intron
557	chr9:47210052	Low
557	chrUn_JH584304:59182	Low	Pisd-ps3/Intron
557	chrX:98881356	Low	Ophn1/Intron
672	chr4:142248371	High
672	chr14:117770863	High	Gpc6/Intron	Yes	Validated
672	chr10:97038571	High	4930556N09Rik/Intron
672	chr4:107561950	High	Glis1/Intron
672	chr1:131471702	High	Srgap2/Intron
672	chrX:88925971	High		Yes	Validated
672	chr4:19097222	High
672	chr18:79858313	High
672	chr4:37513512	High
672	chr4:84327104	High	Bnc2/Intron
672	chr6:128647823	High
672	chr9:77124037	High	Mlip/Intron
672	chr18:14488123	High
672	chr8:61235238	High	Sh3rf1/Intron
672	chr19:11982892	High	Osbp/Intron	Yes	Validated
672	chr1:32600461	High	Khdrbs2/Intron
672	chr13:8381634	High	Adarb2/Intron
672	chr19:24352184	High	Pip5k1b/Intron
672	chr13:103418441	High
672	chr19:24351010	High	Pip5k1b/Intron
672	chr16:80906644	High
672	chr19:9993817	High	Best1/Intron
672	chr2:69069895	High	Cers6/Intron
672	chr6:115225742	High	Syn2/Intron
672	chr2:92016248	High	Creb3l1/Intron
672	chr4:5550213	High
672	chr4:24666376	High	Klhl32/Intron
672	chr10:122543049	High
672	chr16:65701507	High
672	chr2:61929351	High
672	chr4:33631148	High
672	chr6:144654025	High
672	chr6:48376253	High		Yes	Validated
672	chr14:47348465	High		Yes	Validated
672	chr4:21152415	High
672	chr4:96875003	High
672	chr4:107605972	High	Glis1/Intron
672	chr1:88383369	High	Trpm8/Intron
672	chr15:25477058	High
672	chr18:60594976	High	Synpo/3'UTR
672	chr2:162385615	High	Ptprt/Intron
672	chr4:81122901	High
672	chr8:104950648	High	Ces2f/Intron
672	chr12:37137070	High	Meox2/Intron
672	chr18:15142015	High	Kctd1/Intron
672	chr2:61732835	High	Psmd14/Intron
672	chr4:62026046	High
672	chr4:129649422	High	Kpna6/Intron
672	chr7:61039688	High
672	chr18:26215979	High
672	chr2:41466854	High	Lrp1b/Intron
672	chr2:115908301	High	Meis2/Intron
672	chr3:57967872	High
672	chr4:49092509	High	E130309F12Rik/Intron
672	chr4:65728574	High	Astn2/Intron
672	chr4:107478280	High	Glis1/Intron
672	chr4:141227565	High
672	chr9:4171446	High
672	chrX:156880916	High
672	chr1:88770803	High
672	chr17:86043965	High	Srbd1/Intron
672	chr17:94340689	High
672	chr2:107261667	High
672	chr4:142593065	High
672	chr4:152517601	High	Nphp4/Intron
672	chr5:83681459	High
672	chr14:17131916	High
672	chr15:5125234	High
672	chr16:64661533	High
672	chr2:132843800	High	Mcm8/3'UTR
672	chr2:164221487	High	Wfdc15b/Intron
672	chr4:74411117	High
672	chr4:90850471	High
672	chr4:95827047	High	Fggy/Intron
672	chr4:124868294	High
672	chr1:158988063	High
672	chr1:62280441	High	Pard3b/Intron
672	chr13:114502975	High
672	chr14:20108041	High
672	chr16:71367087	High
672	chr17:11648306	High	Park2/Intron
672	chr18:70690468	High
672	chr19:60624525	High
672	chr2:16448106	High	Plxdc2/Intron
672	chr2:89009926	High
672	chr3:26857580	High	Spata16/Intron
672	chr4:73045926	High
672	chr7:131972237	High	Gpr26/Intron
672	chr1:153742229	High	Rgs16/Intron
672	chr10:22771256	High
672	chr10:22992689	High
672	chr14:28137572	High	Erc2/Intron
672	chr15:59130963	High
672	chr16:45716314	High	Tagln3/Intron
672	chr18:3925137	High
672	chr2:31645842	High	Prdm12/Intron
672	chr2:55422067	High
672	chr2:126034359	High	Fam227b/Intron
672	chr2:161218626	High
672	chr3:122439958	High	Bcar3/Intron
672	chr4:29020868	High
672	chr4:30933202	High
672	chr4:38446144	High
672	chr4:75013062	High
672	chr7:131406147	High	Ikzf5/Intron
672	chr9:89739260	High
672	chr1:88968238	High
672	chr12:6346830	High
672	chr13:72142701	High
672	chr13:85115128	High
672	chr13:119272582	High
672	chr14:28846734	High
672	chr15:5699957	High
672	chr16:36125709	High	Csta/Intron
672	chr18:14821675	High	Taf4b/Intron
672	chr19:39164988	High	Cyp2c66/Intron
672	chr3:102805674	High
672	chr3:107876854	High
672	chr3:136998065	High
672	chr4:12279249	High
672	chr4:48994889	High
672	chr4:50648620	High
672	chr4:78527420	High
672	chr4:104665584	High	Dab1/Intron
672	chr4:110394317	High
672	chr4:148335227	High
672	chr4:154108573	High	Trp73/Intron
672	chr6:57640040	High	Herc6/Intron
672	chr6:92585438	High	Prickle2/Intron
672	chr7:68183526	High	Igf1r/Coding exon
672	chr8:46653042	High
672	chr9:39626358	High
672	chrX:120656440	High	Pcdh11x/Intron
672	chr10:68843435	Low
672	chr12:37825698	Low
672	chr12:88845584	Low	Nrxn3/Intron
672	chr17:21978348	Low	Zfp943/Intron
672	chr17:52624903	Low	Kcnh8/Intron
672	chr2:17848611	Low
672	chr2:146935594	Low	Plk1s1/Intron
672	chr4:19375974	Low	Cngb3/Intron
672	chr4:70433907	Low	Megf9/Intron
672	chr4:125377070	Low
672	chr8:64543769	Low
672	chr10:34562641	Low	Frk/Intron
672	chr10:64748702	Low	Ctnna3/Intron
672	chr10:119478228	Low	Grip1/Intron
672	chr12:75711988	Low
672	chr14:8525655	Low	4930452B06Rik/Intron
672	chr14:83244474	Low
672	chr15:20766123	Low
672	chr15:76084739	Low
672	chr16:57512827	Low	Filip1l/Intron
672	chr18:88678675	Low
672	chr2:153318725	Low	Kif3b/Intron
672	chr3:27849635	Low
672	chr3:44325973	Low
672	chr4:21117878	Low
672	chr4:38772879	Low
672	chr4:50326654	Low
672	chr4:50936496	Low
672	chr4:68215380	Low
672	chr4:78670345	Low
672	chr4:78811199	Low
672	chr4:83756019	Low	Ccdc171/Intron
672	chr4:93342989	Low
672	chr4:124447926	Low
672	chr4:141743741	Low
672	chr6:51620613	Low
672	chr6:54024533	Low
672	chr6:142313359	Low	Slco1a5/Intron
672	chr6:147330993	Low
672	chr7:73347605	Low	A730056A06Rik/Intron
672	chr16:69384991	Low		Yes	Not Validated
672	chr17:13230852	Low		Yes	Not Validated
672	chr18:38453916	Low	Ndfip1/Intron	Yes	Not Validated
672	chr19:45307231	Low		Yes	Not Validated
672	chr7:53525224	Low
672	chr3:14896553	Low	Car2/Intron	Yes	Not Validated
672	chr7:37466636	Low
672	chr1:38311443	Low	Aff3/Intron
672	chr10:23679624	Low
672	chr10:72097958	Low
672	chr10:89091663	Low	Ano4/Intron
672	chr11:52972799	Low	Fstl4/Intron
672	chr11:52994837	Low	Fstl4/Intron
672	chr11:116349178	Low	Rnf157/Intron
672	chr12:72436610	Low
672	chr12:73688834	Low	Prkch/Intron
672	chr12:110405206	Low
672	chr13:10340192	Low	Chrm3/Intron
672	chr13:43841535	Low
672	chr13:58701480	Low
672	chr14:72308811	Low
672	chr15:12043570	Low
672	chr15:22527472	Low
672	chr15:43981274	Low
672	chr16:84700673	Low
672	chr17:39859191	Low
672	chr17:81759153	Low
672	chr18:44477365	Low	Mcc/Intron
672	chr18:78539001	Low	Slc14a2/Intron
672	chr19:27002015	Low
672	chr2:8087066	Low
672	chr2:94271734	Low
672	chr2:164357823	Low
672	chr3:18693881	Low
672	chr4:19346058	Low	Cngb3/Intron
672	chr4:29147158	Low
672	chr4:69111903	Low
672	chr4:73321452	Low
672	chr4:103219358	Low
672	chr4:122032001	Low
672	chr4:134977920	Low
672	chr4:139726527	Low
672	chr5:24545627	Low	4931409K22Rik/Intron
672	chr5:132489407	Low	Auts2/Intron
672	chr5:139669779	Low
672	chr6:35477114	Low
672	chr6:40864021	Low	Mir1950/Intron
672	chr6:78198609	Low
672	chr6:89013045	Low
672	chr6:94741246	Low
672	chr6:121825590	Low
672	chr6:147701460	Low	1700049E15Rik/Intron
672	chr7:52647979	Low
672	chr7:55928234	Low	Cyfip1/Coding exon
672	chr7:120991077	Low	4933427G17Rik/Intron
672	chr7:141261776	Low	Phrf1/Coding exon
672	chr8:7158935	Low
672	chr8:89641734	Low
672	chr9:29285669	Low	Ntm/Intron
672	chr9:36717227	Low	Chek1/Intron
672	chr9:65563281	Low	Plekho2/Intron
672	chr9:98161284	Low
672	chr9:103164293	Low	Rab6b/Intron
672	chrX:90448863	Low
