# Supplementary material for: Sequencing methods and datasets to improve functional interpretation of sleeping beauty mutagenesis screens
Source: BMC Genomics. 2014 Dec 19;15(1):1150. doi: 10.1186/1471-2164-15-1150 (PMC4378557; doi:10.1186/1471-2164-15-1150)
Supplement: Supplementary file 3 — Additional file 3: Table S2: Characteristics of transposon standard plasmid constructs. (XLSX 53 KB) [file 12864_2014_6920_MOESM3_ESM.xlsx]

## Sheet: Supplemental Table 2
Table S2. Characteristics of transposon standard plasmid constructs
Left Inverted Repeat									Right Inverted Repeat
Clone ID	Plasmid size (bp)	Address (mm10)	strand	Size (bp)	Repeat type	Repeat location	GC %	Gene	Address (mm10)	strand	Size (bp)	Repeat type	Repeat location	GC %	Gene
Clone 1	6177	chr19:7201056-7201520	+	464	SINE	chr:7275558-7275650	49.06	Otub1	chr6:5192635-5192841	+	206			34.8	Pon1
Clone 2	6327	chr11:45790692-45791079	+	387	SINE	chr11:45604194-45604360	43.81	Clint1	chr5:65829201-65829638	-	437			36.4	N4bp2
					Simple	chr:11:45604361-45604401
					SINE	chr11:45604424-45604482
Clone 3	6190	chr5:63617835-63618143	-	308	LINE	chr5:64009074-64009336	45.9	3110047P20Rik	chrX:50845620-50845997	+	377	SINE	chrX:48199036-48199094	39.3	2610018G03Rik
Clone 4	6488	chr1:30801162-30801756	+	594	LTR	chr1:30858106-30858481	43.3	Phf3	chr8:10055135-10055527	+	392	SINE	chr8:10055135-10055245	36.3	Tnfsf13b
Clone 5	6130	chr19:9064398-9064774	-	376			45	Ahnak	chr2:155207250-155207496	-	246	SINE	chr2:155032986-155033106	40.5	Itch
Clone 6	6475	chr10:86911196-86911770	+	574			47.5	Stab2	chr5:144486153-144486545	+	392			45.6	Nptx2
Clone 7	6063	chr13:37951492-37951874	+	382	Simple	chr13:38043361-38043365	36.5	Rreb1	chr8:9613775-9613953	-	178	LINE	chr8:9613775-9613953	29.3	Fam155a
Clone 8	6236	chr9:22635046-22635437	+	391			36.2	Bbs9	chr8:55086444-55086832	-	388	LTR	chr8:56171807-56172146	41.2	Gpm6a
Clone 9	6510	chr16:67325341-67325970	-	629	Simple	chr1:67325824-67325894	29.9	Cadm2	chr19:47629123-47629500	+	377	SINE	chr19:47703669-47703788	43.1	Slk
Clone 10	6293	chr6:137572386-137572760	-	374			37.4	Eps8	chr13:81306670-81307087	+	417	LINE	chr13:81445673-81445927	52	Gpr98
												SINE	chr13:81446048-81446086
