# Supplementary material for: Sequencing methods and datasets to improve functional interpretation of sleeping beauty mutagenesis screens
Source: BMC Genomics. 2014 Dec 19;15(1):1150. doi: 10.1186/1471-2164-15-1150 (PMC4378557; doi:10.1186/1471-2164-15-1150)
Supplement: Supplementary file 4 — Additional file 4: Table S3: Genomic windows with significant enrichment for detected transposon insertions in unselected tissues. (XLSX 102 KB) [file 12864_2014_6920_MOESM4_ESM.xlsx]

## Sheet: Supplemental Table 3
Table S3. Genomic windows with significant enrichment for detected transposon insertions in unselected tissues
All significant windows				Non-local significant windows
Window coordinates	p-value (Original)	p-value (Map corrected)		Window coordinates	p-value (Original)	p-value (Map corrected)	Gene(s) in window	Previous CIS?	# Studies	Other notes
chr1:25640001-25660000	1.71775e-07	2.13972e-08		chr2:81670001-81690000	ns	3.38817e-07
chr1:26280001-26300000	1.68264e-12	1.96177e-14		chr5:28160001-28180000	<1.00E-300	<1.00E-300	En2	Yes	1	Transposon artifact1
chr1:26380001-26400000	9.699e-07	1.00617e-08		chr5:113680001-113700000	1.63012e-20	7.90826e-18	1700069L16Rik
chr1:26600001-26620000	ns	3.5433e-08		chr6:12510001-12530000	<1.00E-300	<1.00E-300	Thsd7a	Yes	4
chr1:26660001-26680000	1.76968e-10	6.07276e-10		chr6:12530001-12550000	<1.00E-300	<1.00E-300	Thsd7a	Yes	4
chr1:26680001-26700000	1.67922e-09	2.2055e-08		chr6:12550001-12570000	<1.00E-300	<1.00E-300	Thsd7a	Yes	4
chr1:26720001-26740000	2.09201e-10	7.2681e-13		chr8:65840001-65860000	6.48688e-14	7.21198e-11	March1	Yes	3
chr1:26740001-26760000	1.66899e-08	7.44151e-08		chr10:36800001-36820000	7.34271e-14	3.33893e-15	Hs3st5
chr1:26760001-26780000	2.4647e-14	6.36942e-13		chr11:3180001-3200000	2.42353e-209	5.64488e-176	Sfi1	Yes	12	Genome assembly artifact2
chr1:26820001-26840000	6.73081e-07	3.929e-07		chr11:76780001-76800000	9.86791e-153	3.30296e-45	Cpd	Yes	1
chr1:26860001-26880000	3.07415e-11	4.58516e-11		chr11:79420001-79440000	1.0823e-07	1.8823e-09	Nf1	Yes	7
chr1:27100001-27120000	8.10444e-12	7.0196e-13		chr13:15380001-15400000	ns	1.94914e-07
chr1:27240001-27260000	6.23424e-07	9.81702e-10		chr13:31620001-31640000	1.21772e-259	1.00935e-200	Foxf2			Transposon artifact1
chr1:27460001-27480000	ns	2.44049e-07		chr16:28880001-28900000	8.39545e-07	5.70888e-09	Mb21d2
chr1:27580001-27600000	7.89611e-13	1.1578e-10		chr17:83160001-83180000	ns	2.92535e-08
chr1:27620001-27640000	3.81671e-09	1.15e-08		chrX:150970001-150990000	ns	2.25764e-07	Gnl3l
chr1:27880001-27900000	ns	5.21424e-08		chr2:10690001-10710000	9.1593e-08	ns				Mapping artifact3
chr1:28200001-28220000	5.26825e-10	3.19834e-13		chr2:12090001-12110000	8.28379e-11	ns	Itga8			Mapping artifact3
chr1:28480001-28500000	5.00381e-10	3.5697e-11		chr2:15570001-15590000	1.60031e-29	ns				Mapping artifact3
chr1:28520001-28540000	ns	8.37041e-07		chr2:22990001-23010000	2.97278e-35	ns	Abi1	Yes	5	Mapping artifact3
chr1:28580001-28600000	ns	4.32118e-07		chr2:63330001-63350000	1.33427e-11	ns				Mapping artifact3
chr1:28660001-28680000	1.05853e-09	2.15008e-11		chr2:92270001-92290000	2.6653e-08	ns	Phf21a	Yes	2	Mapping artifact3
chr1:28700001-28720000	3.58883e-11	1.95998e-13		chr2:98650001-98670000	<1.00E-300	ns				Mapping artifact3
chr1:28720001-28740000	2.59392e-08	2.69293e-09		chr2:104930001-104950000	2.09269e-08	ns	Ccdc73	Yes	1	Mapping artifact3
chr1:28820001-28840000	2.53324e-12	5.59185e-14		chr2:105910001-105930000	4.76671e-214	ns	Immp1l	Yes	1	Mapping artifact3
chr1:28840001-28860000	7.05031e-11	9.92057e-11		chr2:118730001-118750000	1.46335e-12	ns	5430417L22Rik			Mapping artifact3
chr1:28860001-28880000	2.33096e-23	1.43271e-25		chr2:122570001-122590000	3.63551e-19	ns				Mapping artifact3
chr1:28940001-28960000	2.26979e-14	6.74309e-18		chr2:155050001-155070000	3.47287e-08	ns	Ahcy, a	Yes (Ahcy, a)	2, 1	Mapping artifact3
chr1:29000001-29020000	2.54556e-15	3.78201e-17		chr3:7180001-7200000	4.14085e-54	ns				Mapping artifact3
chr1:29060001-29080000	4.24582e-17	1.08182e-17		chr3:14920001-14940000	1.40425e-08	ns				Mapping artifact3
chr1:29080001-29100000	7.66174e-10	1.78707e-09		chr3:24420001-24440000	5.2774e-37	ns				Mapping artifact3
chr1:29200001-29220000	ns	9.23751e-09		chr3:29280001-29300000	2.01855e-07	ns	Egfem1			Mapping artifact3
chr1:29220001-29240000	1.74002e-10	3.11965e-09		chr3:34300001-34320000	3.25371e-16	ns				Mapping artifact3
chr1:29240001-29260000	9.40512e-09	3.87572e-08		chr3:66680001-66700000	7.66236e-78	ns				Mapping artifact3
chr1:29260001-29280000	1.32735e-07	8.98334e-10		chr3:123580001-123600000	4.86728e-30	ns	Ndst3			Mapping artifact3
chr1:29280001-29300000	6.09495e-25	7.728e-25		chr3:153100001-153120000	6.96565e-42	ns				Mapping artifact3
chr1:29300001-29320000	2.37186e-09	9.74134e-12		chr5:3340001-3360000	2.95494e-77	ns	Cdk6			Mapping artifact3
chr1:29340001-29360000	1.58931e-09	2.67634e-10		chr5:13060001-13080000	1.13349e-130	ns				Mapping artifact3
chr1:29480001-29500000	3.4935e-10	7.47774e-10		chr5:29020001-29040000	9.27561e-49	ns				Mapping artifact3
chr1:29520001-29540000	3.3879e-13	4.54481e-08		chr5:30080001-30100000	2.53603e-42	ns	Gm4961			Mapping artifact3
chr1:29560001-29580000	2.10136e-07	4.56482e-07		chr5:42540001-42560000	7.72239e-14	ns				Mapping artifact3
chr1:29700001-29720000	5.05713e-07	6.96402e-07		chr5:54420001-54440000	2.51105e-12	ns				Mapping artifact3
chr1:29760001-29780000	6.57755e-11	2.19909e-12		chr5:54880001-54900000	1.44857e-49	ns				Mapping artifact3
chr1:29800001-29820000	2.77386e-10	5.46864e-09		chr5:81340001-81360000	3.45299e-17	ns	Lphn3	Yes	3	Mapping artifact3
chr1:29840001-29860000	2.04325e-07	1.61542e-07		chr5:109060001-109080000	2.43943e-07	ns				Mapping artifact3
chr1:30020001-30040000	1.49523e-07	3.79645e-07		chr5:114900001-114920000	3.51884e-69	ns	Oasl2	Yes	1	Mapping artifact3
chr1:30120001-30140000	6.70627e-15	2.28991e-18		chr5:117300001-117320000	3.23968e-19	ns	Vsig10			Mapping artifact3
chr1:30140001-30160000	ns	4.54644e-07		chr5:145920001-145940000	2.21766e-92	ns				Mapping artifact3
chr1:30180001-30200000	8.48714e-08	4.80565e-07		chr6:37270001-37290000	1.85429e-45	ns	Dgki	Yes	1	Mapping artifact3
chr1:30400001-30420000	3.42962e-08	5.58216e-09		chr6:41870001-41890000	5.61671e-16	ns				Mapping artifact3
chr1:30520001-30540000	1.65077e-08	6.49889e-07		chr6:57430001-57450000	4.27925e-08	ns	Vmn1r20			Mapping artifact3
chr1:30620001-30640000	1.62999e-12	9.12174e-13		chr6:76370001-76390000	7.06997e-132	ns				Mapping artifact3
chr1:31360001-31380000	ns	1.19723e-07		chr6:103630001-103650000	<1.00E-300	ns	Chl1	Yes	3	Mapping artifact3
chr1:31880001-31900000	7.5279e-09	7.67981e-08		chr6:118490001-118510000	8.43314e-43	ns	Ankrd26			Mapping artifact3
chr1:32280001-32300000	3.54718e-15	8.09924e-16		chr6:119570001-119590000	1.76302e-07	ns	Erc1	Yes	3	Mapping artifact3
chr1:32480001-32500000	ns	8.17635e-07		chr6:126690001-126710000	4.17283e-10	ns	Kcna6			Mapping artifact3
chr1:44740001-44760000	6.00644e-07	1.10602e-09		chr7:8560001-8580000	1.62398e-08	ns				Mapping artifact3
chr1:44780001-44800000	9.96601e-08	9.72547e-08		chr7:49260001-49280000	1.55839e-11	ns	Nav2	Yes	2	Mapping artifact3
chr1:45280001-45300000	ns	6.39851e-08		chr7:58840001-58860000	4.6843e-15	ns				Mapping artifact3
chr1:45320001-45340000	ns	1.42878e-09		chr7:75300001-75320000	4.49608e-25	ns	Sv2b, 1500012K07Rik			Mapping artifact3
chr1:46820001-46840000	4.40021e-07	2.30321e-08		chr7:108680001-108700000	1.2928e-07	ns				Mapping artifact3
chr1:46840001-46860000	5.43209e-08	2.46523e-10		chr8:7580001-7600000	9.38769e-64	ns				Mapping artifact3
chr1:46880001-46900000	1.34157e-10	1.55105e-12		chr8:30460001-30480000	1.18815e-08	ns				Mapping artifact3
chr1:46920001-46940000	9.0651e-13	5.23917e-13		chr8:35880001-35900000	1.15695e-14	ns	5430403N17Rik			Mapping artifact3
chr1:47000001-47020000	4.6533e-16	1.1411e-13		chr8:49720001-49740000	5.08797e-36	ns				Mapping artifact3
chr1:47020001-47040000	2.45449e-27	4.02972e-16		chr10:3100001-3120000	6.7295e-09	ns				Mapping artifact3
chr1:47040001-47060000	6.07841e-10	1.04806e-09		chr10:51460001-51480000	7.00435e-09	ns				Mapping artifact3
chr1:47080001-47100000	ns	8.77115e-07		chr10:67620001-67640000	4.3802e-117	ns				Mapping artifact3
chr1:47160001-47180000	2.64954e-13	7.73812e-10		chr10:73880001-73900000	1.07178e-17	ns	Pcdh15	Yes	1	Mapping artifact3
chr1:47180001-47200000	1.47271e-22	2.26097e-21		chr10:96560001-96580000	4.19706e-41	ns				Mapping artifact3
chr1:47200001-47220000	1.39008e-10	2.36272e-08		chr11:8000001-8020000	2.10111e-67	ns				Mapping artifact3
chr1:47260001-47280000	2.40906e-39	2.42665e-44		chr11:38100001-38120000	5.67448e-18	ns				Mapping artifact3
chr1:47280001-47300000	7.46871e-25	3.44187e-26		chr11:46040001-46060000	8.19466e-17	ns	Adam19			Mapping artifact3
chr1:47300001-47320000	5.65248e-20	4.03588e-23		chr11:89980001-90000000	8.12959e-14	ns	Pctp			Mapping artifact3
chr1:47320001-47340000	3.20899e-14	7.44314e-11		chr13:27440001-27460000	1.56454e-19	ns				Mapping artifact3
chr1:47340001-47360000	1.28754e-25	2.46124e-25		chr13:27980001-28000000	8.04614e-47	ns				Mapping artifact3
chr1:47360001-47380000	6.74756e-28	7.78848e-15		chr13:28800001-28820000	6.65188e-15	ns	2610307P16Rik	Yes	1	Mapping artifact3
chr1:47380001-47400000	1.38905e-45	6.63527e-36		chr13:54620001-54640000	9.96505e-15	ns	Faf2	Yes	2	Mapping artifact3
chr1:47400001-47420000	1.29369e-32	7.31672e-38		chr13:110600001-110620000	6.89823e-25	ns				Mapping artifact3
chr1:47420001-47440000	4.05642e-27	2.24643e-28		chr14:9840001-9860000	5.99959e-40	ns	Fhit	Yes	2	Mapping artifact3
chr1:47440001-47460000	9.23686e-29	7.19586e-31		chr14:19400001-19420000	<1.00E-300	ns				Mapping artifact3
chr1:47460001-47480000	2.79798e-37	4.06918e-35		chr14:55780001-55800000	1.42072e-10	ns	Adcy4, Ripk3			Mapping artifact3
chr1:47480001-47500000	4.08379e-48	6.06047e-48		chr14:88940001-88960000	1.54801e-08	ns				Mapping artifact3
chr1:47520001-47540000	4.59953e-53	2.87963e-57		chr15:15150001-15170000	1.03177e-40	ns				Mapping artifact3
chr1:47540001-47560000	6.97793e-27	1.58314e-25		chr15:67550001-67570000	7.25452e-29	ns				Mapping artifact3
chr1:47560001-47580000	7.31732e-46	3.16286e-38		chr16:15820001-15840000	1.01399e-47	ns	Prkdc			Mapping artifact3
chr1:47580001-47600000	1.68032e-17	1.15307e-11		chr16:20440001-20460000	4.54716e-11	ns				Mapping artifact3
chr1:47600001-47620000	3.96467e-45	1.21901e-47		chr16:21500001-21520000	4.28215e-24	ns	Vps8	Yes	1	Mapping artifact3
chr1:47640001-47660000	5.45158e-23	3.38957e-10		chr16:68260001-68280000	4.34189e-18	ns				Mapping artifact3
chr1:47660001-47680000	3.38949e-20	1.04138e-18		chr16:91640001-91660000	1.0593e-33	ns	Son, Gart	Yes (Son, Gart)	4, 2	Mapping artifact3
chr1:47680001-47700000	9.12837e-18	5.00216e-11		chr17:18340001-18360000	1.24216e-13	ns				Mapping artifact3
chr1:47700001-47720000	1.56516e-37	8.55033e-40		chr17:33220001-33240000	1.72674e-09	ns	Zfp955a			Mapping artifact3
chr1:47720001-47740000	4.61474e-49	4.97138e-46		chr17:37280001-37300000	1.39648e-08	ns	Olfr99, Olfr101			Mapping artifact3
chr1:47740001-47760000	2.85037e-24	1.19909e-14		chr17:53200001-53220000	2.4575e-26	ns				Mapping artifact3
chr1:47760001-47780000	2.09923e-48	7.15087e-53		chr17:55720001-55740000	5.12435e-08	ns				Mapping artifact3
chr1:47780001-47800000	3.65375e-29	2.01198e-14		chr17:63460001-63480000	8.34849e-19	ns	Fbxl17	Yes	3	Mapping artifact3
chr1:47800001-47820000	1.43255e-65	4.24229e-63		chr18:48940001-48960000	7.04612e-07	ns				Mapping artifact3
chr1:47820001-47840000	3.33071e-69	9.73588e-73		chr18:88100001-88120000	5.82127e-13	ns				Mapping artifact3
chr1:47840001-47860000	1.71251e-80	4.32584e-76		chr19:37300001-37320000	1.42108e-228	ns	Ide	Yes	1	Mapping artifact3
chr1:47860001-47880000	1.14663e-31	1.19908e-31		chr19:43700001-43720000	8.47951e-19	ns	Entpd7	Yes	1	Mapping artifact3
chr1:47880001-47900000	2.97104e-20	3.90934e-11		chrX:21970001-21990000	9.46003e-17	ns				Mapping artifact3
chr1:47900001-47920000	2.93164e-36	1.79314e-37		chrX:56730001-56750000	3.91722e-13	ns	Fhl1			Mapping artifact3
chr1:47920001-47940000	3.40801e-96	4.20131e-90		chrX:74330001-74350000	9.29189e-14	ns	Plxna3			Mapping artifact3
chr1:47940001-47960000	7.84382e-18	7.11645e-19		chrX:79810001-79830000	8.82706e-18	ns				Mapping artifact3
chr1:47960001-47980000	8.38911e-53	1.12953e-44		chrX:88290001-88310000	6.83679e-11	ns				Mapping artifact3
chr1:47980001-48000000	6.08525e-91	5.54319e-99		chrX:106710001-106730000	1.10403e-07	ns	Gm5127			Mapping artifact3
chr1:48000001-48020000	1.88395e-56	5.78346e-56		chrX:109490001-109510000	1.37924e-18	ns				Mapping artifact3
chr1:48020001-48040000	1.45625e-77	1.06328e-73		chrX:119430001-119450000	2.55014e-12	ns				Mapping artifact3
chr1:48040001-48060000	1.88906e-61	1.51154e-52		chrX:130130001-130150000	1.84613e-99	ns	Diap2	Yes	2	Mapping artifact3
chr1:48060001-48080000	6.08402e-78	6.56811e-72		chrX:143470001-143490000	2.53258e-199	ns				Mapping artifact3
chr1:48080001-48100000	3.27383e-31	4.8531e-16		chrY:1730001-1750000	1.97228e-21	ns				Mapping artifact3
chr1:48100001-48120000	2.4274e-54	2.88958e-28		chrY:1890001-1910000	2.83442e-08	ns				Mapping artifact3
chr1:48120001-48140000	1.12011e-62	5.48605e-45		chrY:2150001-2170000	1.88765e-07	ns	Zfy2			Mapping artifact3
chr1:48140001-48160000	6.12501e-57	2.09708e-51		chrY:2350001-2370000	1.84531e-07	ns				Mapping artifact3
chr1:48160001-48180000	1.38058e-80	2.00357e-71		chrY:2430001-2450000	1.00016e-43	ns				Mapping artifact3
chr1:48180001-48200000	8.09167e-24	2.5307e-16		chrY:4150001-4170000	5.11922e-07	ns				Mapping artifact3
chr1:48200001-48220000	7.64424e-47	1.31872e-25		chrY:6050001-6070000	5.06391e-28	ns				Mapping artifact3
chr1:48220001-48240000	1.41613e-26	1.83467e-24		chrY:9890001-9910000	5.03642e-15	ns				Mapping artifact3
chr1:48240001-48260000	2.58412e-60	2.70112e-43		chrY:39670001-39690000	5.86671e-75	ns				Mapping artifact3
chr1:48260001-48280000	2.92543e-85	2.82293e-80		chrY:82070001-82090000	1.72784e-21	ns				Mapping artifact3
chr1:48300001-48320000	5.62e-97	3.2102e-55		1Detected as significant due to the inclusion of En2 and Foxf2 splicing elements within the transposon structure
chr1:48320001-48340000	2.60174e-93	1.02531e-68		2Detected as significant due to presence at a higher copy number than annotated in the reference genome
chr1:48340001-48360000	1.05613e-73	1.79232e-69		3Detected as significant due to improper assignment of ambiguous sequence reads
chr1:48360001-48380000	2.52235e-49	2.85482e-41		ns = not significant
chr1:48380001-48400000	1.55458e-111	6.97677e-103
chr1:48400001-48420000	6.9299e-33	2.50025e-35
chr1:48420001-48440000	1.13216e-47	4.40414e-40
chr1:48440001-48460000	3.63131e-114	6.0344e-81
chr1:48460001-48480000	2.64011e-33	6.07406e-22
chr1:48480001-48500000	5.3263e-45	1.3799e-45
chr1:48500001-48520000	4.8666e-98	1.42766e-98
chr1:48520001-48540000	3.05481e-125	6.559e-131
chr1:48540001-48560000	1.02002e-38	4.80904e-37
chr1:48560001-48580000	3.25246e-74	4.64119e-80
chr1:48580001-48600000	1.57261e-93	7.07342e-86
chr1:48600001-48620000	2.19852e-101	3.28898e-50
chr1:48620001-48640000	3.84591e-88	1.32011e-65
chr1:48640001-48660000	5.29075e-67	9.95691e-33
chr1:48660001-48680000	1.80196e-108	5.2115e-80
chr1:48680001-48700000	2.49267e-76	8.18293e-53
chr1:48700001-48720000	8.06121e-81	5.81294e-80
chr1:48720001-48740000	2.82534e-131	1.05434e-135
chr1:48740001-48760000	1.54049e-116	3.71349e-96
chr1:48760001-48780000	1.3402e-176	4.548e-156
chr1:48780001-48800000	5.645e-183	2.56321e-185
chr1:48800001-48820000	1.17892e-75	4.42607e-44
chr1:48820001-48840000	3.95916e-93	4.4114e-83
chr1:48840001-48860000	1.08049e-169	1.47631e-132
chr1:48860001-48880000	8.94008e-102	1.75648e-95
chr1:48880001-48900000	9.76599e-158	1.18748e-153
chr1:48900001-48920000	9.40691e-172	1.78959e-163
chr1:48920001-48940000	3.27174e-64	3.71581e-55
chr1:48940001-48960000	4.69631e-82	2.16706e-48
chr1:48960001-48980000	1.2263e-133	1.92504e-109
chr1:48980001-49000000	7.30338e-130	1.28635e-101
chr1:49000001-49020000	2.11263e-115	7.43496e-78
chr1:49020001-49040000	3.65002e-160	1.46167e-140
chr1:49040001-49060000	1.52366e-270	4.82167e-254
chr1:49060001-49080000	4.30333e-150	6.65569e-148
chr1:49080001-49100000	1.79031e-237	3.4818e-212
chr1:49100001-49120000	2.65156e-197	1.48374e-189
chr1:49120001-49140000	3.01471e-145	1.48456e-131
chr1:49140001-49160000	7.90228e-172	2.32885e-151
chr1:49160001-49180000	1.4755e-243	4.61182e-216
chr1:49180001-49200000	1.3244e-169	2.40284e-100
chr1:49200001-49220000	<1.00E-300	3.96985e-275
chr1:49220001-49240000	1.00033e-235	3.32155e-220
chr1:49240001-49260000	5.37039e-157	1.0463e-160
chr1:49260001-49280000	2.63487e-159	3.69362e-125
chr1:49280001-49300000	1.50907e-182	1.6941e-169
chr1:49300001-49320000	1.61537e-296	6.99859e-294
chr1:49320001-49340000	7.76289e-141	3.36444e-69
chr1:49340001-49360000	5.52577e-170	9.31531e-116
chr1:49360001-49380000	1.00794e-252	1.9694e-237
chr1:49380001-49400000	1.36231e-173	5.12312e-122
chr1:49400001-49420000	5.17825e-193	1.75223e-144
chr1:49420001-49440000	9.40064e-236	1.78131e-225
chr1:49440001-49460000	6.29362e-184	3.55424e-138
chr1:49460001-49480000	2.13156e-169	5.51719e-96
chr1:49480001-49500000	3.55245e-235	7.8916e-243
chr1:49500001-49520000	1.8086e-198	1.96593e-173
chr1:49520001-49540000	9.132e-216	6.75857e-175
chr1:49540001-49560000	5.22577e-195	3.8039e-140
chr1:49560001-49580000	2.06339e-232	2.16631e-234
chr1:49580001-49600000	1.05724e-144	1.11104e-85
chr1:49600001-49620000	1.05082e-100	3.56933e-91
chr1:49620001-49640000	8.79381e-199	3.82023e-175
chr1:49640001-49660000	3.00431e-168	1.66619e-109
chr1:49660001-49680000	3.68285e-285	4.02377e-256
chr1:49680001-49700000	1.97164e-292	7.57172e-252
chr1:49700001-49720000	4.48839e-178	7.16843e-89
chr1:49720001-49740000	5.66113e-212	3.62203e-152
chr1:49740001-49760000	2.71047e-287	2.29443e-252
chr1:49760001-49780000	3.14278e-214	2.97313e-177
chr1:49780001-49800000	<1.00E-300	5.16062e-253
chr1:49800001-49820000	<1.00E-300	<1.00E-300
chr1:49820001-49840000	2.44703e-291	3.43159e-202
chr1:49840001-49860000	6.07222e-290	1.87328e-221
chr1:49860001-49880000	<1.00E-300	<1.00E-300
chr1:49880001-49900000	<1.00E-300	1.28385e-192
chr1:49900001-49920000	<1.00E-300	<1.00E-300
chr1:49920001-49940000	6.10544e-297	2.71495e-236
chr1:49940001-49960000	<1.00E-300	<1.00E-300
chr1:49960001-49980000	<1.00E-300	<1.00E-300
chr1:49980001-50000000	<1.00E-300	<1.00E-300
chr1:50000001-50020000	7.86627e-256	9.57245e-109
chr1:50060001-50080000	<1.00E-300	<1.00E-300
chr1:50080001-50100000	<1.00E-300	<1.00E-300
chr1:50100001-50120000	<1.00E-300	<1.00E-300
chr1:50120001-50140000	<1.00E-300	1.44288e-249
chr1:50140001-50160000	<1.00E-300	<1.00E-300
chr1:50160001-50180000	<1.00E-300	1.12987e-247
chr1:50180001-50200000	2.06935e-297	5.92323e-197
chr1:50200001-50220000	5.43092e-272	1.02481e-274
chr1:50220001-50240000	1.42825e-235	1.8766e-161
chr1:50240001-50260000	1.6265e-249	4.76087e-187
chr1:50260001-50280000	9.82803e-276	1.02817e-262
chr1:50280001-50300000	1.18737e-269	2.39884e-214
chr1:50300001-50320000	3.48572e-213	7.22328e-171
chr1:50320001-50340000	5.76338e-160	5.76362e-92
chr1:50340001-50360000	2.30011e-288	4.24265e-280
chr1:50360001-50380000	1.99366e-219	1.00568e-154
chr1:50380001-50400000	2.62774e-168	9.74074e-154
chr1:50400001-50420000	3.21359e-98	8.49318e-63
chr1:50420001-50440000	3.80719e-133	3.41925e-115
chr1:50440001-50460000	1.64182e-137	1.31426e-72
chr1:50460001-50480000	7.05463e-79	3.79544e-68
chr1:50480001-50500000	4.66381e-120	9.22725e-99
chr1:50500001-50520000	4.94609e-197	1.52108e-198
chr1:50520001-50540000	3.79917e-156	1.20136e-156
chr1:50540001-50560000	1.11789e-131	2.61841e-78
chr1:50560001-50580000	1.99731e-150	3.96244e-155
chr1:50580001-50600000	1.52176e-164	2.71568e-130
chr1:50600001-50620000	5.19306e-160	4.61568e-148
chr1:50620001-50640000	4.41547e-187	1.63221e-199
chr1:50640001-50660000	7.69985e-130	5.94068e-130
chr1:50660001-50680000	1.58803e-105	8.73673e-105
chr1:50680001-50700000	7.22926e-64	2.66208e-55
chr1:50700001-50720000	3.42633e-73	3.93116e-56
chr1:50720001-50740000	1.49747e-65	3.58471e-46
chr1:50740001-50760000	7.93562e-144	3.08823e-142
chr1:50760001-50780000	1.19874e-87	3.67252e-58
chr1:50780001-50800000	1.31933e-201	3.64336e-161
chr1:50800001-50820000	7.83272e-150	7.33723e-144
chr1:50820001-50840000	3.39725e-248	3.29233e-256
chr1:50840001-50860000	5.85977e-209	7.69111e-208
chr1:50860001-50880000	1.5051e-103	1.01424e-90
chr1:50880001-50900000	4.00027e-132	1.10789e-112
chr1:50900001-50920000	2.2224e-128	5.97202e-125
chr1:50920001-50940000	2.99623e-122	2.66223e-131
chr1:50940001-50960000	1.29346e-97	1.35855e-100
chr1:50960001-50980000	4.83131e-120	3.24239e-126
chr1:50980001-51000000	8.18378e-145	1.268e-154
chr1:51000001-51020000	2.08318e-156	8.90353e-150
chr1:51020001-51040000	3.7061e-83	7.67097e-86
chr1:51040001-51060000	1.50433e-117	1.00598e-117
chr1:51060001-51080000	6.90736e-94	4.33716e-103
chr1:51080001-51100000	6.26413e-115	5.27595e-112
chr1:51100001-51120000	2.77722e-125	1.76243e-120
chr1:51120001-51140000	3.79349e-93	8.73786e-104
chr1:51140001-51160000	9.89833e-134	2.29298e-140
chr1:51160001-51180000	7.70183e-111	3.73843e-117
chr1:51180001-51200000	4.71864e-81	8.78684e-89
chr1:51200001-51220000	5.5677e-82	3.04083e-90
chr1:51220001-51240000	6.76912e-72	1.51174e-68
chr1:51240001-51260000	6.26125e-34	4.52081e-40
chr1:51260001-51280000	4.75938e-45	1.84168e-47
chr1:51280001-51300000	9.38807e-46	9.27312e-46
chr1:51300001-51320000	2.38418e-38	4.41543e-29
chr1:51320001-51340000	6.53066e-94	1.55215e-96
chr1:51340001-51360000	1.49586e-78	3.17897e-80
chr1:51360001-51380000	1.69413e-91	5.05318e-82
chr1:51380001-51400000	1.51672e-74	4.6473e-76
chr1:51400001-51420000	5.54283e-67	1.32856e-66
chr1:51420001-51440000	5.30104e-33	6.95992e-24
chr1:51440001-51460000	6.42049e-22	2.12149e-23
chr1:51460001-51480000	7.71159e-33	1.05669e-37
chr1:51540001-51560000	5.05074e-12	5.84298e-09
chr1:51560001-51580000	1.35612e-13	3.60109e-10
chr1:51580001-51600000	3.53812e-22	1.03182e-23
chr1:51600001-51620000	1.10259e-34	4.36732e-40
chr1:51620001-51640000	2.28282e-13	1.89664e-13
chr1:51740001-51760000	6.46953e-07	1.20038e-08
chr1:51780001-51800000	2.46908e-07	2.26314e-09
chr1:51800001-51820000	3.11599e-14	8.36886e-13
chr1:51820001-51840000	5.7546e-17	1.35402e-20
chr1:51840001-51860000	ns	7.18764e-08
chr1:51860001-51880000	ns	1.93159e-07
chr1:51960001-51980000	5.52046e-21	1.60504e-21
chr1:51980001-52000000	2.4296e-17	4.83804e-16
chr1:52000001-52020000	8.11328e-19	4.85544e-18
chr1:52020001-52040000	1.55655e-22	2.13911e-25
chr1:52040001-52060000	1.68196e-26	1.75108e-28
chr1:52060001-52080000	2.94707e-18	1.17693e-21
chr1:52080001-52100000	4.13316e-19	1.74586e-20
chr1:52120001-52140000	ns	1.54908e-07
chr1:52160001-52180000	2.35254e-10	1.18627e-12
chr1:52180001-52200000	1.26284e-07	3.24712e-08
chr1:52220001-52240000	1.28427e-07	6.04452e-10
chr1:52280001-52300000	ns	1.71589e-08
chr1:56340001-56360000	ns	3.23586e-07
chr1:63420001-63440000	1.00491e-12	3.3106e-07
chr1:67440001-67460000	7.36527e-09	6.06593e-11
chr1:67480001-67500000	8.62777e-09	7.31421e-09
chr1:67780001-67800000	3.53431e-09	2.62466e-12
chr1:67840001-67860000	4.12332e-09	3.35067e-11
chr1:68380001-68400000	ns	8.37041e-07
chr1:70180001-70200000	ns	6.36505e-07
chr1:70380001-70400000	3.51821e-07	3.8744e-09
chr1:94260001-94280000	ns	9.31828e-07
chr1:94740001-94760000	ns	1.54137e-07
chr1:95200001-95220000	9.776e-08	3.50399e-11
chr1:95580001-95600000	2.80392e-08	1.80325e-10
chr1:95880001-95900000	7.11433e-08	6.16876e-07
chr1:95920001-95940000	2.10498e-08	9.18209e-08
chr1:96300001-96320000	ns	3.81008e-07
chr1:96340001-96360000	8.44529e-09	4.38339e-08
chr2:81670001-81690000	ns	3.38817e-07
chr4:67410001-67430000	3.20203e-07	1.36941e-07
chr4:67510001-67530000	3.90924e-08	9.57945e-10
chr4:67550001-67570000	1.37634e-08	2.93408e-10
chr4:67670001-67690000	5.43649e-07	2.65213e-07
chr4:67750001-67770000	ns	2.39535e-08
chr4:67790001-67810000	ns	9.95089e-07
chr4:67990001-68010000	1.04325e-08	3.56698e-07
chr4:68030001-68050000	1.03202e-09	2.5985e-10
chr4:68070001-68090000	2.10973e-08	4.32437e-07
chr4:68550001-68570000	3.35734e-14	9.72421e-16
chr4:68570001-68590000	4.29699e-07	6.36915e-08
chr4:68590001-68610000	ns	9.6976e-08
chr4:68650001-68670000	ns	7.9654e-07
chr4:68730001-68750000	3.92763e-07	8.63939e-09
chr4:68750001-68770000	ns	1.0167e-08
chr4:68810001-68830000	5.80277e-07	5.27402e-09
chr4:68850001-68870000	2.43933e-08	1.01358e-08
chr4:68870001-68890000	ns	2.21772e-08
chr4:68930001-68950000	1.951e-07	3.59516e-10
chr4:69010001-69030000	1.7306e-09	1.88468e-10
chr4:69050001-69070000	2.51675e-11	1.62992e-12
chr4:69090001-69110000	1.70896e-12	1.01473e-14
chr4:69110001-69130000	2.12613e-21	8.05776e-26
chr4:69250001-69270000	3.21493e-08	4.78323e-11
chr4:69350001-69370000	2.20788e-10	1.58978e-11
chr4:69370001-69390000	2.83621e-08	9.09832e-10
chr4:69490001-69510000	ns	7.10602e-07
chr4:69530001-69550000	6.13507e-13	1.54256e-13
chr4:69590001-69610000	2.4031e-08	1.75154e-10
chr4:69650001-69670000	2.02089e-13	1.75428e-11
chr4:69930001-69950000	1.05798e-10	2.57785e-12
chr4:69970001-69990000	1.03078e-08	3.80832e-10
chr4:70050001-70070000	ns	2.19317e-08
chr4:70090001-70110000	1.66194e-09	1.27914e-11
chr4:70190001-70210000	ns	3.82729e-07
chr4:70290001-70310000	ns	8.85743e-07
chr4:70410001-70430000	3.15546e-08	5.91248e-09
chr4:70430001-70450000	4.5083e-12	3.94478e-12
chr4:70450001-70470000	1.33104e-19	4.16257e-20
chr4:70490001-70510000	2.22823e-07	2.16418e-08
chr4:70510001-70530000	2.35798e-08	2.80798e-11
chr4:70590001-70610000	3.03642e-21	1.04824e-20
chr4:70610001-70630000	3.77709e-14	1.22193e-16
chr4:70630001-70650000	6.63928e-48	5.82992e-48
chr4:70650001-70670000	1.75306e-16	9.58697e-08
chr4:70670001-70690000	1.82824e-40	1.07867e-36
chr4:70690001-70710000	1.22053e-42	1.34662e-29
chr4:70710001-70730000	7.81114e-42	4.66286e-33
chr4:70730001-70750000	2.61536e-90	2.36265e-80
chr4:70750001-70770000	2.95079e-24	2.52559e-16
chr4:70770001-70790000	1.37849e-38	2.03518e-38
chr4:70790001-70810000	6.73517e-54	5.03197e-49
chr4:70810001-70830000	6.26313e-25	1.60741e-21
chr4:70830001-70850000	5.35009e-36	3.54492e-25
chr4:70850001-70870000	2.80483e-21	1.21333e-20
chr4:70870001-70890000	4.82578e-29	9.99759e-27
chr4:70890001-70910000	1.4683e-27	1.31157e-27
chr4:70910001-70930000	7.70618e-102	6.86046e-104
chr4:70930001-70950000	4.45727e-51	2.13973e-40
chr4:70950001-70970000	2.094e-82	3.6041e-66
chr4:70970001-70990000	1.63743e-18	1.44273e-10
chr4:70990001-71010000	8.73936e-19	2.0691e-10
chr4:71010001-71030000	2.9056e-69	7.07649e-58
chr4:71030001-71050000	6.69525e-32	3.07921e-29
chr4:71050001-71070000	1.70232e-31	3.83908e-29
chr4:71070001-71090000	2.91577e-31	5.46303e-25
chr4:71090001-71110000	1.40928e-28	2.26262e-17
chr4:71110001-71130000	8.64979e-31	1.21143e-13
chr4:71130001-71150000	5.09431e-25	8.51891e-13
chr4:71150001-71170000	1.86305e-24	2.20389e-25
chr4:71170001-71190000	4.09009e-35	7.87284e-30
chr4:71190001-71210000	5.05797e-38	4.41377e-38
chr4:71210001-71230000	2.09658e-25	4.93697e-24
chr4:71230001-71250000	1.28278e-28	9.59512e-18
chr4:71250001-71270000	3.96123e-35	6.38445e-28
chr4:71270001-71290000	3.81661e-50	4.25807e-43
chr4:71290001-71310000	1.24638e-22	5.19097e-11
chr4:71310001-71330000	2.01941e-28	7.84467e-22
chr4:71330001-71350000	3.25343e-39	7.98745e-36
chr4:71350001-71370000	2.38429e-59	1.3687e-52
chr4:71370001-71390000	6.60058e-54	3.2446e-39
chr4:71390001-71410000	2.03831e-36	7.94402e-39
chr4:71410001-71430000	2.80203e-45	1.41153e-23
chr4:71430001-71450000	2.03393e-17	1.36028e-19
chr4:71450001-71470000	2.23866e-40	1.19762e-45
chr4:71470001-71490000	1.91021e-52	5.6416e-55
chr4:71490001-71510000	1.18771e-17	2.00992e-11
chr4:71510001-71530000	2.92853e-26	6.32375e-26
chr4:71530001-71550000	6.35869e-32	2.6505e-23
chr4:71550001-71570000	2.31652e-20	1.81616e-07
chr4:71570001-71590000	4.74933e-20	2.76651e-21
chr4:71590001-71610000	5.80386e-21	4.62911e-12
chr4:71610001-71630000	5.22444e-13	3.72431e-14
chr4:71630001-71650000	2.41952e-24	2.02439e-16
chr4:71650001-71670000	7.79583e-22	1.22948e-22
chr4:71670001-71690000	1.65939e-32	9.97972e-29
chr4:71710001-71730000	1.89886e-20	2.97946e-14
chr4:71730001-71750000	2.5181e-26	2.8712e-21
chr4:71750001-71770000	2.45857e-31	9.92952e-30
chr4:71790001-71810000	1.58633e-16	2.20928e-14
chr4:71810001-71830000	3.69765e-12	1.01771e-12
chr4:71830001-71850000	2.22287e-13	2.12305e-12
chr4:71870001-71890000	4.32559e-30	5.44089e-28
chr4:71910001-71930000	1.7117e-25	1.02148e-17
chr4:71930001-71950000	1.03977e-48	5.35956e-53
chr4:71950001-71970000	1.31951e-18	1.39042e-19
chr4:71970001-71990000	ns	4.21424e-07
chr4:72010001-72030000	3.17814e-11	1.58882e-11
chr4:72030001-72050000	1.61841e-22	1.81771e-18
chr4:72090001-72110000	6.9324e-11	1.53091e-10
chr4:72110001-72130000	9.77439e-34	1.80518e-36
chr4:72130001-72150000	1.68758e-20	8.25043e-24
chr4:72150001-72170000	4.94515e-29	4.92681e-34
chr4:72170001-72190000	3.82351e-41	2.83051e-36
chr4:72190001-72210000	6.18069e-50	1.84901e-50
chr4:72210001-72230000	1.16846e-37	7.82629e-35
chr4:72230001-72250000	2.13246e-42	5.21158e-47
chr4:72250001-72270000	6.01796e-54	4.18933e-34
chr4:72270001-72290000	7.39485e-57	1.27864e-57
chr4:72290001-72310000	9.53235e-75	5.67482e-58
chr4:72310001-72330000	1.56107e-35	1.17004e-36
chr4:72330001-72350000	8.24229e-20	8.56573e-10
chr4:72350001-72370000	3.22004e-18	1.22094e-17
chr4:72370001-72390000	1.86842e-30	5.62736e-32
chr4:72390001-72410000	4.41631e-25	4.3884e-12
chr4:72410001-72430000	1.71346e-42	3.61167e-46
chr4:72430001-72450000	6.53605e-59	4.06272e-48
chr4:72450001-72470000	1.23467e-56	9.33984e-33
chr4:72470001-72490000	2.16943e-62	8.52384e-49
chr4:72510001-72530000	1.24283e-113	3.46197e-97
chr4:72530001-72550000	1.5684e-35	1.72316e-31
chr4:72550001-72570000	2.611e-74	1.16248e-74
chr4:72570001-72590000	9.6271e-45	1.95812e-45
chr4:72590001-72610000	3.73469e-107	6.01437e-98
chr4:72610001-72630000	4.06165e-108	1.78615e-109
chr4:72630001-72650000	1.40914e-129	2.11758e-90
chr4:72650001-72670000	1.58762e-185	6.01789e-177
chr4:72670001-72690000	2.07002e-43	4.69442e-28
chr4:72690001-72710000	5.71557e-122	1.89702e-108
chr4:72710001-72730000	1.12889e-150	2.21301e-155
chr4:72730001-72750000	1.00382e-121	3.8774e-105
chr4:72750001-72770000	5.9026e-149	1.59142e-142
chr4:72770001-72790000	1.27078e-144	1.67223e-103
chr4:72790001-72810000	1.06642e-140	4.00281e-125
chr4:72810001-72830000	1.3767e-127	1.62215e-114
chr4:72830001-72850000	6.75818e-168	1.10407e-164
chr4:72850001-72870000	5.61352e-180	6.69141e-126
chr4:72870001-72890000	8.74652e-143	2.55147e-112
chr4:72890001-72910000	1.90689e-224	9.03228e-221
chr4:72910001-72930000	1.09104e-204	1.14636e-162
chr4:72930001-72950000	6.81078e-139	1.92028e-116
chr4:72950001-72970000	2.88749e-105	1.00825e-90
chr4:72970001-72990000	6.08073e-199	7.21411e-204
chr4:72990001-73010000	4.7998e-150	2.55537e-120
chr4:73010001-73030000	<1.00E-300	<1.00E-300
chr4:73030001-73050000	<1.00E-300	<1.00E-300
chr4:73050001-73070000	<1.00E-300	<1.00E-300
chr4:73070001-73090000	<1.00E-300	4.49432e-195
chr4:73090001-73110000	1.95901e-293	1.74051e-256
chr4:73110001-73130000	1.4822e-277	7.25271e-248
chr4:73130001-73150000	2.58834e-128	3.22179e-89
chr4:73150001-73170000	2.567e-163	2.25789e-170
chr4:73170001-73190000	5.36362e-72	6.23494e-68
chr4:73190001-73210000	7.39828e-22	5.37069e-08
chr4:73210001-73230000	1.57564e-118	1.25128e-101
chr4:73230001-73250000	4.38303e-50	1.85589e-34
chr4:73250001-73270000	3.09889e-38	9.39644e-22
chr4:73270001-73290000	1.45725e-111	2.166e-120
chr4:73290001-73310000	8.09245e-76	8.27204e-67
chr4:73310001-73330000	4.84324e-47	6.02427e-20
chr4:73330001-73350000	4.2126e-78	4.37689e-64
chr4:73350001-73370000	4.03577e-136	6.78244e-141
chr4:73370001-73390000	3.42118e-63	1.76529e-57
chr4:73410001-73430000	4.75165e-52	1.41959e-32
chr4:73430001-73450000	4.044e-119	6.65954e-123
chr4:73450001-73470000	2.86024e-56	5.63185e-31
chr4:73470001-73490000	8.49262e-39	2.4137e-27
chr4:73490001-73510000	1.46026e-51	4.55183e-53
chr4:73510001-73530000	1.18303e-65	7.62344e-31
chr4:73530001-73550000	1.2553e-44	3.28398e-33
chr4:73550001-73570000	5.33044e-29	8.35844e-22
chr4:73570001-73590000	2.14317e-69	8.38109e-48
chr4:73590001-73610000	3.50975e-41	8.04173e-37
chr4:73690001-73710000	2.37901e-18	2.63903e-09
chr4:73710001-73730000	7.21161e-53	3.81308e-53
chr4:73730001-73750000	2.42414e-69	3.22914e-73
chr4:73750001-73770000	1.28566e-29	2.90166e-32
chr4:73770001-73790000	2.57609e-34	6.73409e-32
chr4:73790001-73810000	2.80457e-10	8.14745e-10
chr4:73810001-73830000	7.84278e-08	2.03167e-07
chr4:73830001-73850000	5.35847e-14	7.08076e-11
chr4:73950001-73970000	2.21573e-19	2.28886e-15
chr4:73970001-73990000	4.58732e-19	2.47574e-20
chr4:74010001-74030000	6.24873e-14	8.86599e-14
chr4:74030001-74050000	4.39392e-18	8.76763e-17
chr4:74050001-74070000	3.16893e-09	2.18394e-11
chr4:74090001-74110000	1.00014e-20	3.53671e-18
chr4:74110001-74130000	4.30914e-29	4.45479e-26
chr4:74130001-74150000	1.60142e-14	6.46829e-16
chr4:74150001-74170000	2.1785e-29	5.72843e-29
chr4:74170001-74190000	9.01386e-12	5.97866e-13
chr4:74190001-74210000	ns	2.92701e-07
chr4:74230001-74250000	7.12234e-17	4.96014e-13
chr4:74250001-74270000	5.51751e-07	7.14904e-09
chr4:74310001-74330000	4.4833e-09	3.51922e-10
chr4:74370001-74390000	4.31267e-13	7.63101e-12
chr4:74390001-74410000	9.94855e-13	5.39918e-12
chr4:74610001-74630000	2.85737e-08	1.17765e-08
chr4:74770001-74790000	4.87867e-12	1.8748e-11
chr4:77990001-78010000	ns	1.10781e-07
chr4:78030001-78050000	1.03624e-09	8.13369e-08
chr5:28160001-28180000	<1.00E-300	<1.00E-300
chr5:113680001-113700000	1.63012e-20	7.90826e-18
chr6:12510001-12530000	<1.00E-300	<1.00E-300
chr6:12530001-12550000	<1.00E-300	<1.00E-300
chr6:12550001-12570000	<1.00E-300	<1.00E-300
chr8:65840001-65860000	6.48688e-14	7.21198e-11
chr9:81320001-81340000	9.87952e-09	1.00602e-08
chr9:81760001-81780000	1.6043e-11	1.00388e-13
chr9:81860001-81880000	ns	4.22313e-08
chr9:82140001-82160000	8.59062e-08	3.46607e-08
chr9:82300001-82320000	ns	4.6798e-07
chr9:82320001-82340000	4.33947e-07	2.32012e-07
chr9:84100001-84120000	3.37085e-09	7.20342e-11
chr9:84180001-84200000	6.16898e-09	3.57533e-07
chr9:84240001-84260000	1.48356e-09	1.33495e-10
chr9:84340001-84360000	ns	5.20365e-07
chr9:84380001-84400000	1.57196e-15	1.75461e-12
chr9:84440001-84460000	ns	1.72215e-07
chr9:84480001-84500000	ns	2.26918e-07
chr9:84620001-84640000	9.6448e-12	1.61673e-12
chr9:84700001-84720000	3.25682e-07	1.47227e-07
chr9:84780001-84800000	3.32328e-12	8.68509e-14
chr9:85300001-85320000	ns	1.50892e-07
chr9:85380001-85400000	2.25205e-11	3.99936e-14
chr9:85400001-85420000	6.62949e-17	1.1964e-18
chr9:85420001-85440000	1.2206e-12	5.34205e-14
chr9:85460001-85480000	2.91569e-10	7.25266e-10
chr9:85480001-85500000	1.1213e-11	3.99949e-09
chr9:85500001-85520000	3.01411e-23	7.15069e-25
chr9:85520001-85540000	3.66488e-11	1.5869e-09
chr9:85560001-85580000	2.8908e-18	1.64364e-17
chr9:85580001-85600000	5.8016e-12	9.53819e-11
chr9:85600001-85620000	2.78182e-29	3.81994e-28
chr9:85620001-85640000	4.5185e-16	1.16304e-16
chr9:85640001-85660000	8.6766e-23	8.5639e-23
chr9:85660001-85680000	1.95888e-23	1.75214e-26
chr9:85680001-85700000	4.21e-22	2.44982e-23
chr9:85700001-85720000	ns	7.88412e-07
chr9:85720001-85740000	1.39512e-39	3.90395e-44
chr9:85740001-85760000	4.59457e-37	3.97112e-40
chr9:85760001-85780000	9.78744e-149	8.78035e-142
chr9:85780001-85800000	2.10791e-217	4.63474e-200
chr9:85800001-85820000	8.7443e-112	4.29024e-108
chr9:85820001-85840000	7.58528e-161	5.78337e-137
chr9:85840001-85860000	5.46642e-88	2.23506e-95
chr9:85860001-85880000	1.78777e-95	3.87736e-100
chr9:85880001-85900000	2.72242e-175	4.47193e-146
chr9:85900001-85920000	5.8668e-118	2.26098e-114
chr9:85920001-85940000	1.49914e-206	1.4031e-218
chr9:85940001-85960000	<1.00E-300	<1.00E-300
chr9:85960001-85980000	<1.00E-300	<1.00E-300
chr9:85980001-86000000	<1.00E-300	<1.00E-300
chr9:86000001-86020000	<1.00E-300	<1.00E-300
chr9:86020001-86040000	<1.00E-300	<1.00E-300
chr9:86040001-86060000	1.37525e-257	4.48316e-225
chr9:86060001-86080000	1.20493e-140	2.84884e-150
chr9:86080001-86100000	1.53174e-148	1.34307e-147
chr9:86100001-86120000	8.26677e-166	7.97494e-142
chr9:86120001-86140000	6.99454e-68	7.77768e-72
chr9:86140001-86160000	2.0211e-128	9.95459e-131
chr9:86160001-86180000	1.90382e-122	1.09247e-120
chr9:86180001-86200000	3.21785e-40	3.70671e-39
chr9:86200001-86220000	1.44219e-125	1.23377e-89
chr9:86220001-86240000	2.38329e-77	1.68433e-79
chr9:86240001-86260000	1.93555e-65	5.29319e-67
chr9:86260001-86280000	7.24703e-67	9.52853e-68
chr9:86280001-86300000	7.66693e-34	2.2526e-25
chr9:86300001-86320000	8.84603e-66	4.26475e-55
chr9:86320001-86340000	4.9303e-30	1.73154e-34
chr9:86340001-86360000	3.28568e-53	9.28161e-53
chr9:86360001-86380000	8.19495e-22	1.06245e-22
chr9:86380001-86400000	3.65767e-47	1.93718e-35
chr9:86400001-86420000	3.83866e-49	1.30766e-39
chr9:86420001-86440000	1.40983e-106	5.54661e-108
chr9:86440001-86460000	3.17848e-255	1.85121e-250
chr9:86460001-86480000	ns	3.92597e-07
chr9:86480001-86500000	4.45879e-13	5.8134e-14
chr9:86500001-86520000	5.57952e-08	1.91865e-08
chr9:86780001-86800000	5.01089e-12	3.02377e-13
chr9:86820001-86840000	1.81304e-10	2.08635e-12
chr9:86840001-86860000	1.26072e-11	8.89647e-13
chr9:86860001-86880000	1.24868e-07	3.69544e-09
chr9:86900001-86920000	5.83108e-07	8.98993e-08
chr9:86920001-86940000	1.70982e-21	9.4875e-23
chr9:86940001-86960000	1.91312e-22	1.42715e-17
chr9:86960001-86980000	4.36028e-27	1.13787e-18
chr9:93080001-93100000	7.99974e-09	4.27245e-10
chr10:36800001-36820000	7.34271e-14	3.33893e-15
chr11:3180001-3200000	2.42353e-209	5.64488e-176
chr11:76780001-76800000	9.86791e-153	3.30296e-45
chr11:79420001-79440000	1.0823e-07	1.8823e-09
chr12:77040001-77060000	ns	1.23762e-07
chr12:78020001-78040000	1.28125e-11	8.9043e-13
chr12:78120001-78140000	6.17531e-07	2.58328e-09
chr12:78140001-78160000	2.88799e-12	2.09158e-10
chr12:78160001-78180000	ns	1.73102e-08
chr12:78300001-78320000	1.9395e-23	3.91652e-16
chr12:78320001-78340000	6.78003e-12	2.62121e-07
chr12:78440001-78460000	1.15772e-15	1.76307e-18
chr12:78520001-78540000	2.64672e-10	1.21507e-11
chr12:78540001-78560000	2.98474e-18	1.38112e-20
chr12:78580001-78600000	3.47125e-24	1.48933e-23
chr12:78620001-78640000	1.1995e-19	1.34663e-20
chr12:78640001-78660000	2.83189e-22	2.29344e-23
chr12:78660001-78680000	4.77705e-32	9.37154e-33
chr12:78680001-78700000	2.44947e-15	9.73836e-17
chr12:78720001-78740000	1.39292e-09	1.93837e-10
chr12:78740001-78760000	2.4518e-11	2.18288e-13
chr12:78760001-78780000	1.27905e-49	5.64871e-36
chr12:78780001-78800000	1.9343e-41	1.73641e-40
chr12:78800001-78820000	5.24785e-30	5.05233e-32
chr12:78820001-78840000	4.9412e-24	1.25908e-27
chr12:78840001-78860000	2.27909e-12	1.5883e-14
chr12:78860001-78880000	5.49909e-51	2.35044e-54
chr12:78880001-78900000	7.94971e-38	5.82432e-41
chr12:78900001-78920000	3.86196e-93	5.57904e-97
chr12:78920001-78940000	6.49165e-68	8.21242e-52
chr12:78940001-78960000	3.98855e-228	1.90186e-153
chr12:78960001-78980000	3.81977e-85	2.85138e-60
chr12:78980001-79000000	3.0861e-65	3.58627e-67
chr12:79000001-79020000	2.55532e-78	7.21836e-75
chr12:79020001-79040000	6.40197e-163	7.23745e-123
chr12:79040001-79060000	4.15393e-101	2.89716e-103
chr12:79060001-79080000	6.51421e-103	3.68339e-98
chr12:79080001-79100000	2.99866e-163	6.21151e-158
chr12:79100001-79120000	<1.00E-300	<1.00E-300
chr12:79120001-79140000	8.20793e-287	8.8207e-272
chr12:79140001-79160000	<1.00E-300	<1.00E-300
chr12:79160001-79180000	8.48016e-194	4.88598e-198
chr12:79180001-79200000	4.20034e-66	2.43336e-55
chr12:79200001-79220000	7.28364e-54	5.5902e-57
chr12:79220001-79240000	1.65927e-164	2.22216e-171
chr12:79240001-79260000	1.48447e-24	4.13104e-21
chr12:79260001-79280000	1.30508e-28	6.18915e-32
chr12:79280001-79300000	4.59651e-29	1.24776e-32
chr12:79300001-79320000	9.59233e-15	4.92186e-16
chr12:79320001-79340000	1.95533e-17	3.91391e-20
chr12:80640001-80660000	1.04688e-07	4.10162e-10
chr12:106860001-106880000	3.72862e-07	2.50802e-08
chr13:15380001-15400000	ns	1.94914e-07
chr13:31620001-31640000	1.21772e-259	1.00935e-200
chr16:28880001-28900000	8.39545e-07	5.70888e-09
chr17:83160001-83180000	ns	2.92535e-08
chrX:150970001-150990000	ns	2.25764e-07
chr1:26140001-26160000	2.95493e-07	ns
chr1:26500001-26520000	4.00858e-07	ns
chr1:26640001-26660000	2.32508e-110	ns
chr1:27000001-27020000	8.48714e-08	ns
chr1:27320001-27340000	2.53086e-08	ns
chr1:27400001-27420000	1.44322e-07	ns
chr1:27740001-27760000	4.99588e-09	ns
chr1:28060001-28080000	8.88199e-07	ns
chr1:28120001-28140000	9.3669e-10	ns
chr1:28140001-28160000	1.19354e-07	ns
chr1:28500001-28520000	8.03727e-11	ns
chr1:28640001-28660000	7.91716e-14	ns
chr1:28780001-28800000	1.12038e-07	ns
chr1:29360001-29380000	7.7647e-07	ns
chr1:29380001-29400000	2.02642e-12	ns
chr1:29500001-29520000	5.22593e-10	ns
chr1:29620001-29640000	4.35884e-09	ns
chr1:29780001-29800000	9.75868e-08	ns
chr1:29980001-30000000	6.12598e-08	ns
chr1:30460001-30480000	1.19486e-07	ns
chr1:30640001-30660000	1.93638e-07	ns
chr1:31980001-32000000	6.06632e-07	ns
chr1:32600001-32620000	4.23979e-08	ns
chr1:46620001-46640000	5.12084e-08	ns
chr1:46680001-46700000	7.79069e-09	ns
chr1:47060001-47080000	2.11574e-09	ns
chr1:47500001-47520000	7.50219e-11	ns
chr1:48280001-48300000	8.43748e-21	ns
chr1:50020001-50040000	1.28797e-49	ns
chr1:53400001-53420000	7.54438e-14	ns
chr1:53560001-53580000	6.15855e-09	ns
chr1:54280001-54300000	1.07929e-09	ns
chr1:134300001-134320000	3.15071e-12	ns
chr2:10690001-10710000	9.1593e-08	ns
chr2:12090001-12110000	8.28379e-11	ns
chr2:15570001-15590000	1.60031e-29	ns
chr2:22990001-23010000	2.97278e-35	ns
chr2:63330001-63350000	1.33427e-11	ns
chr2:92270001-92290000	2.6653e-08	ns
chr2:98650001-98670000	<1.00E-300	ns
chr2:104930001-104950000	2.09269e-08	ns
chr2:105910001-105930000	4.76671e-214	ns
chr2:118730001-118750000	1.46335e-12	ns
chr2:122570001-122590000	3.63551e-19	ns
chr2:155050001-155070000	3.47287e-08	ns
chr3:7180001-7200000	4.14085e-54	ns
chr3:14920001-14940000	1.40425e-08	ns
chr3:24420001-24440000	5.2774e-37	ns
chr3:29280001-29300000	2.01855e-07	ns
chr3:34300001-34320000	3.25371e-16	ns
chr3:66680001-66700000	7.66236e-78	ns
chr3:123580001-123600000	4.86728e-30	ns
chr3:153100001-153120000	6.96565e-42	ns
chr4:18710001-18730000	1.82252e-07	ns
chr4:67690001-67710000	1.90592e-07	ns
chr4:68310001-68330000	8.48381e-07	ns
chr4:69210001-69230000	3.04626e-08	ns
chr4:69470001-69490000	7.32701e-08	ns
chr4:69610001-69630000	4.15896e-08	ns
chr4:70130001-70150000	4.51236e-07	ns
chr4:70370001-70390000	4.47755e-09	ns
chr4:71990001-72010000	5.8895e-09	ns
chr4:72490001-72510000	9.12457e-20	ns
chr4:73390001-73410000	2.93578e-23	ns
chr4:73930001-73950000	1.22107e-10	ns
chr4:73990001-74010000	4.71153e-12	ns
chr4:74070001-74090000	9.67907e-13	ns
chr4:74450001-74470000	2.41102e-07	ns
chr4:77610001-77630000	6.85198e-07	ns
chr4:146490001-146510000	6.86289e-08	ns
chr4:147510001-147530000	1.50361e-12	ns
chr5:3340001-3360000	2.95494e-77	ns
chr5:13060001-13080000	1.13349e-130	ns
chr5:29020001-29040000	9.27561e-49	ns
chr5:30080001-30100000	2.53603e-42	ns
chr5:42540001-42560000	7.72239e-14	ns
chr5:54420001-54440000	2.51105e-12	ns
chr5:54880001-54900000	1.44857e-49	ns
chr5:81340001-81360000	3.45299e-17	ns
chr5:109060001-109080000	2.43943e-07	ns
chr5:114900001-114920000	3.51884e-69	ns
chr5:117300001-117320000	3.23968e-19	ns
chr5:145920001-145940000	2.21766e-92	ns
chr6:37270001-37290000	1.85429e-45	ns
chr6:41870001-41890000	5.61671e-16	ns
chr6:57430001-57450000	4.27925e-08	ns
chr6:76370001-76390000	7.06997e-132	ns
chr6:103630001-103650000	<1.00E-300	ns
chr6:118490001-118510000	8.43314e-43	ns
chr6:119570001-119590000	1.76302e-07	ns
chr6:126690001-126710000	4.17283e-10	ns
chr7:8560001-8580000	1.62398e-08	ns
chr7:49260001-49280000	1.55839e-11	ns
chr7:58840001-58860000	4.6843e-15	ns
chr7:75300001-75320000	4.49608e-25	ns
chr7:108680001-108700000	1.2928e-07	ns
chr8:7580001-7600000	9.38769e-64	ns
chr8:30460001-30480000	1.18815e-08	ns
chr8:35880001-35900000	1.15695e-14	ns
chr8:49720001-49740000	5.08797e-36	ns
chr9:3000001-3020000	6.49652e-97	ns
chr9:3020001-3040000	9.23722e-259	ns
chr9:35300001-35320000	2.74227e-57	ns
chr9:45860001-45880000	4.9554e-120	ns
chr9:82260001-82280000	6.866e-08	ns
chr9:82420001-82440000	3.45022e-07	ns
chr9:84520001-84540000	2.2254e-07	ns
chr9:86880001-86900000	8.85346e-08	ns
chr9:86980001-87000000	6.60447e-07	ns
chr10:3100001-3120000	6.7295e-09	ns
chr10:51460001-51480000	7.00435e-09	ns
chr10:67620001-67640000	4.3802e-117	ns
chr10:73880001-73900000	1.07178e-17	ns
chr10:96560001-96580000	4.19706e-41	ns
chr11:8000001-8020000	2.10111e-67	ns
chr11:38100001-38120000	5.67448e-18	ns
chr11:46040001-46060000	8.19466e-17	ns
chr11:89980001-90000000	8.12959e-14	ns
chr12:77680001-77700000	4.60211e-50	ns
chr12:77780001-77800000	5.70166e-09	ns
chr12:78280001-78300000	5.01112e-09	ns
chr12:98440001-98460000	3.41949e-19	ns
chr12:111660001-111680000	5.60923e-73	ns
chr12:113500001-113520000	8.18249e-13	ns
chr13:27440001-27460000	1.56454e-19	ns
chr13:27980001-28000000	8.04614e-47	ns
chr13:28800001-28820000	6.65188e-15	ns
chr13:54620001-54640000	9.96505e-15	ns
chr13:110600001-110620000	6.89823e-25	ns
chr14:9840001-9860000	5.99959e-40	ns
chr14:19400001-19420000	<1.00E-300	ns
chr14:55780001-55800000	1.42072e-10	ns
chr14:88940001-88960000	1.54801e-08	ns
chr15:15150001-15170000	1.03177e-40	ns
chr15:67550001-67570000	7.25452e-29	ns
chr16:15820001-15840000	1.01399e-47	ns
chr16:20440001-20460000	4.54716e-11	ns
chr16:21500001-21520000	4.28215e-24	ns
chr16:68260001-68280000	4.34189e-18	ns
chr16:91640001-91660000	1.0593e-33	ns
chr17:18340001-18360000	1.24216e-13	ns
chr17:33220001-33240000	1.72674e-09	ns
chr17:37280001-37300000	1.39648e-08	ns
chr17:53200001-53220000	2.4575e-26	ns
chr17:55720001-55740000	5.12435e-08	ns
chr17:63460001-63480000	8.34849e-19	ns
chr18:48940001-48960000	7.04612e-07	ns
chr18:88100001-88120000	5.82127e-13	ns
chr19:37300001-37320000	1.42108e-228	ns
chr19:43700001-43720000	8.47951e-19	ns
chrX:21970001-21990000	9.46003e-17	ns
chrX:56730001-56750000	3.91722e-13	ns
chrX:74330001-74350000	9.29189e-14	ns
chrX:79810001-79830000	8.82706e-18	ns
chrX:88290001-88310000	6.83679e-11	ns
chrX:106710001-106730000	1.10403e-07	ns
chrX:109490001-109510000	1.37924e-18	ns
chrX:119430001-119450000	2.55014e-12	ns
chrX:130130001-130150000	1.84613e-99	ns
chrX:143470001-143490000	2.53258e-199	ns
chrY:1730001-1750000	1.97228e-21	ns
chrY:1890001-1910000	2.83442e-08	ns
chrY:2150001-2170000	1.88765e-07	ns
chrY:2350001-2370000	1.84531e-07	ns
chrY:2430001-2450000	1.00016e-43	ns
chrY:4150001-4170000	5.11922e-07	ns
chrY:6050001-6070000	5.06391e-28	ns
chrY:9890001-9910000	5.03642e-15	ns
chrY:39670001-39690000	5.86671e-75	ns
chrY:82070001-82090000	1.72784e-21	ns
