# Supplementary material for: Sequencing methods and datasets to improve functional interpretation of sleeping beauty mutagenesis screens
Source: BMC Genomics. 2014 Dec 19;15(1):1150. doi: 10.1186/1471-2164-15-1150 (PMC4378557; doi:10.1186/1471-2164-15-1150)
Supplement: Supplementary file 6 — Additional file 6: Table S4: Oligonucleotide sequences used for SB footprint sequencing library preparation. (XLSX 26 KB) [file 12864_2014_6920_MOESM6_ESM.xlsx]

## Sheet: Supplemental Table 5
Table S4. Oligonucleotide sequences used for SB footprint sequencing library preparation
Oligo name	Sequence (5' - 3')	Notes
Linker+	GTAATACGACTCACTATAGGGCTCCGCTTAAGGGAC
Linker-	5'Phos-GTCCCTTAAGCGGAG-C3spacer	5' Phophorylation; 3' C3 spacer
HpyLinker+	TATGTAAACTTCCGACTTCAACTGTACW	W = A or T
HpyLinker-	5'Phos-GTACAGTTGAAGTCGGAAGTTTACATA	5' Phophorylation
Linker Primer	GTAATACGACTCACTATAGGGC
HpyLinker Primer	AATGATACGGCGACCACCGAGATGTACACTCTTTCCCTACACGACCGTCTTCCGATCT-(barcode)-TAAACTTCCGACTTCAACTGTAC	8 bp barcode included
Linker-A2 Primer	CAAGCAGAAGACGGCATACGAGCTCTTCCGATCTAGGGCTCCGCTTAAGGGAC
