# Supplementary material for: Sequencing methods and datasets to improve functional interpretation of sleeping beauty mutagenesis screens
Source: BMC Genomics. 2014 Dec 19;15(1):1150. doi: 10.1186/1471-2164-15-1150 (PMC4378557; doi:10.1186/1471-2164-15-1150)
Supplement: Supplementary file 7 — Additional file 7: Table S5: Oligonucleotide sequences used for validation of candidate footprints. (XLSX 48 KB) [file 12864_2014_6920_MOESM7_ESM.xlsx]

## Sheet: Supplemental Table 6
Table S5. Oligonucleotide sequences used for validation of candidate footprints
Primer pair	Tumor ID	Footprint coordinates	Left Primer	Right Primer	Product Size (bp)	Digest Fragments (bp)	Validated?
473FP_Hi1	473	chr13:85589091	TGTCTTCAACCATAACGCAGA	ATGGTCATGGAAAGCAGAGG	496	246, 250	Yes
473FP_Hi2	473	chr2:73375145	GGTGATGGAGGAAATGGCTA	TGGTCCACCACAGACCAGT	573	267, 270	Yes
473FP_Hi3	473	chr3:152247739	AGGGCTGGTAAGGATCAGGT	GCTCCCCTACAAAGCAGATG	438	108, 330	Yes
473FP_Hi4	473	chr9:29622146	GTCACCTCCCTAAGGCTTCC	TCCGCTGTTAAGTTGCCTAGA	475	190, 285	Yes
473FP_Hi5	473	chr19:21188799	TTGCATAACCAGGCATGAGA	CCTCAGTCTGCTTCCTGTCC	419	188, 231	Yes
473FP_Lo1	473	chr11:7724743	TGTTATCCCATTTCCTGGTTTC	GCCTGGTATAGCTGTCTCCTG	433	214, 219	No
473FP_Lo2	473	chr2:155540760	ATACAAAGCCCACTGGCATC	TAGGGCTGAGAGAAGCCAAG	546	272, 274	No
473FP_Lo3	473	chr4:64858791	TGTCAAGTCTCTGGCTCCATT	AGAGTTGAAGGGGTTTGCAG	530	262, 268	Yes
473FP_Lo4	473	chr5:106890736	TGGAAAACCTTCTACATACTGGA	TAGAGCTAGAGTTACAGGCAGGTG	462	229, 233	No
473FP_Lo5	473	chr6:58806032	AGACCCAAAGGCCCAGATT	TGTTTAGTTTTACTTTGCTTTGCAT	529	263, 266	No
557FP_Hi1	557	chr4:52831589	TGGCCATCCCTAAAATTCTG	TGAGGCACTCTCTCCCTCAG	517	258, 259	Yes
557FP_Hi2	557	chr18:41827090	TCAGACCAAGAGGAAAATGGA	GCCATGGTGAGTGGCTATT	349	64, 285	Yes
557FP_Lo1	557	chr10:112858191	CAGATGGATTGAGGGTACTGG	ATGTTTGGCTGTGGGACTCT	549	273, 276	No
557FP_Lo2	557	chr11:95150875	CGGACGGGTAGAGGATAACT	TGTCCAAGCAGAAGCAACA	477	236, 241	No
557FP_Lo3	557	chr12:73512331	TGAATTACAGATTGGAGCTTGC	GACCTGTTCTTTGCCAGGAG	562	280, 282	No
557FP_Lo4	557	chr13:50966612	ATCAAACCCAGGTCCGTTGT	GTACAGGATGGAGCCCACAA	478	237, 241	No
557FP_Lo5	557	chr14:47943490	AAATGGTTTAAGTTTTGCTTTGC	TATGCCCATCACGCCATAAT	496	246, 250	No
557FP_Lo6	557	chr1:53911749	GACCATTCCAGGGAAATCAA	TATCGTGACTGGGAATGCAC	368	184, 184	No
557FP_Lo7	557	chr2:34842688	GCCTGGCAGAAGAGAGTGTT	TTGTCCATGTATTTGGTTTATTACCT	469	231, 238	No
557FP_Lo8	557	chr4:119019710	GAGTTAATCCCAGAGAGAAGACACA	CCTGTTGAGCTGGTGGTACA	403	200, 203	No
672FP_Hi1	672	chr14:117770863	CTTGCACCAAACAGAAGCAG	TGGATCTCATGGAGGCATTT	543	271, 272	Yes
672FP_Hi2	672	chrX:88925971	TTGACTTTCATTGTGTCCTTTG	AATCTTCTGTGTATTGATTATTGCAT	500	247, 253	Yes
672FP_Hi3	672	chr6:48326253	ACCCTTACCAGGGCATTCTT	TCTCCTGCTCAACCCTCACT	496	210, 286	Yes
672FP_Hi4	672	chr14:47968141	CCAATTGGCTTTGGTAGCAT	GTATAGCCCTGGCTGTCCTG	452	215, 237	Yes
672FP_Hi5	672	chr19:12057383	TATGGAGAGGCCAGAAAAGG	GCAGAGGAAGGTGAATTTCG	421	169, 252	Yes
672FP_Lo1	672	chr16:69384991	TGGAAAGATCTCCCATGCTC	CAAGGAGATAGGAATGGATCG	473	235, 238	No
672FP_Lo2	672	chr17:13230852	GTGTTTAGGCCATCAGTCAGC	ACTTGGGCACATGGAAGC	460	227, 233	No
672FP_Lo3	672	chr18:38453916	CAAGTCTGTAACCTCCACAGCA	TCCATGGGTTTTGACTCTTTC	416	207, 209	No
672FP_Lo4	672	chr19:45307231	GGACACTTGGAGTCGAGGAA	ACTCACATGCTGGCTCCTTC	462	231, 231	No
672FP_Lo5	672	chr3:14896553	AGGCAGGAAGAGTGTGTAGGA	CCTTTGTTTTAATGGAATGCAG	417	207, 210	No
