# Supplementary material for: Sequencing methods and datasets to improve functional interpretation of sleeping beauty mutagenesis screens
Source: BMC Genomics. 2014 Dec 19;15(1):1150. doi: 10.1186/1471-2164-15-1150 (PMC4378557; doi:10.1186/1471-2164-15-1150)
Supplement: Supplementary file 8 — Additional file 8: Supplemental data. Processed data sets obtained by mapping using both the IAS and the map-corrected IAS method (IASmc). (ZIP 5 MB) [file 12864_2014_6920_MOESM8_ESM.zip]

Archive with 9 entries (6 files):
- supplemental_data/
- supplemental_data/all_strains_IAS.txt
- __MACOSX/
- __MACOSX/supplemental_data/
- __MACOSX/supplemental_data/._all_strains_IAS.txt
- supplemental_data/all_strains_IASmc.txt
- __MACOSX/supplemental_data/._all_strains_IASmc.txt
- supplemental_data/sample_info.txt
- __MACOSX/supplemental_data/._sample_info.txt
