# Supplementary material for: Sequencing methods and datasets to improve functional interpretation of sleeping beauty mutagenesis screens
Source: BMC Genomics. 2014 Dec 19;15(1):1150. doi: 10.1186/1471-2164-15-1150 (PMC4378557; doi:10.1186/1471-2164-15-1150)
Supplement: Supplementary file 8 — Additional file 8: Supplemental data. Processed data sets obtained by mapping using both the IAS and the map-corrected IAS method (IASmc). (ZIP 5 MB) [file 12864_2014_6920_MOESM8_ESM.zip › supplemental_data/all_strains_IAS.txt]

MouseID	MouseChrom	StartInsertionbp	Gender
1107-1_NT_Liver_2	1	3004388	0
1106-1_NT_Liver_1	1	3004473	1
1104-2_NT_Liver_1	1	3004520	0
1106-1_NT_Liver_1	1	3004524	1
1107-1_NT_Liver_1	1	3004787	0
1107-2_NT_Liver_2	1	3005022	0
1107-1_NT_Spleen_1	1	3005490	0
1107-1_NT_Spleen_1	1	3005491	0
1058-2_NT_Lung_2	1	3005664	1
1106-1_NT_Liver_1	1	3005915	1
1106-2_NT_Liver_3	1	3006092	1
1106-2_NT_Liver_2	1	3006232	1
1107-1_NT_Liver_1	1	3007464	0
1107-2_NT_Liver_3	1	3007569	0
1106-1_NT_Liver_3	1	3009160	1
1107-1_NT_Liver_1	1	3009767	0
1106-2_NT_Liver_3	1	3010120	1
1106-1_NT_Liver_3	1	3011329	1
1107-1_NT_Lung_1	1	3011329	0
1106-2_NT_Liver_2	1	3011825	1
1106-2_NT_Liver_3	1	3011825	1
1107-1_NT_Liver_1	1	3011933	0
1107-2_NT_Spleen_1	1	3012612	0
1106-1_NT_Liver_1	1	3013140	1
1107-1_NT_Liver_1	1	3013678	0
1059-2_NT_Spleen_1	1	3013699	0
1106-1_NT_Liver_1	1	3013812	1
1106-2_NT_Liver_2	1	3013824	1
1107-2_NT_Liver_1	1	3014034	0
1107-2_NT_Liver_2	1	3022067	0
1106-2_NT_Liver_3	1	3022409	1
1106-2_NT_Liver_2	1	3022866	1
1106-2_NT_Liver_3	1	3024204	1
1106-2_NT_Liver_3	1	3024454	1
1104-2_NT_Liver_3	1	3025214	0
1107-2_NT_Liver_3	1	3025813	0
1106-1_NT_Liver_1	1	3025852	1
1106-2_NT_Liver_2	1	3025858	1
1106-1_NT_Liver_3	1	3028051	1
1106-2_NT_Liver_2	1	3028313	1
1107-1_NT_Liver_3	1	3028848	0
1106-2_NT_Liver_3	1	3028997	1
1107-2_NT_Liver_1	1	3032625	0
1107-2_NT_Skin_2	1	3033600	0
1107-1_NT_Liver_1	1	3033875	0
1107-2_NT_Liver_3	1	3033955	0
1107-2_NT_Liver_2	1	3035269	0
1107-2_NT_Liver_3	1	3035269	0
1107-2_NT_Liver_1	1	3035920	0
1106-1_NT_Liver_1	1	3036312	1
1106-2_NT_Liver_3	1	3036445	1
1106-1_NT_Liver_3	1	3036676	1
1106-2_NT_Liver_2	1	3037680	1
1107-2_NT_Liver_1	1	3046771	0
1107-1_NT_Liver_3	1	3047189	0
1107-1_NT_Liver_2	1	3047611	0
1106-2_NT_Liver_2	1	3048178	1
1106-1_NT_Liver_3	1	3048935	1
1106-2_NT_Liver_2	1	3049782	1
1107-1_NT_Liver_1	1	3049782	0
1107-2_NT_Liver_2	1	3049796	0
1107-2_NT_Liver_1	1	3049843	0
1106-2_NT_Liver_2	1	3052324	1
1106-1_NT_Liver_1	1	3059014	1
1107-1_NT_Liver_3	1	3060058	0
1107-2_NT_Liver_2	1	3060058	0
1107-2_NT_Liver_3	1	3060116	0
1106-2_NT_Liver_2	1	3060852	1
1107-2_NT_Liver_1	1	3061952	0
1107-2_NT_Liver_2	1	3062647	0
1106-1_NT_Liver_3	1	3064313	1
1106-1_NT_Liver_3	1	3064317	1
1106-2_NT_Liver_2	1	3064329	1
1107-1_NT_Spleen_1	1	3064360	0
1106-2_NT_Liver_2	1	3064460	1
1106-1_NT_Liver_1	1	3066481	1
1106-2_NT_Liver_3	1	3073877	1
1107-2_NT_Liver_3	1	3073881	0
1107-2_NT_Liver_2	1	3074544	0
1106-2_NT_Liver_2	1	3075231	1
1107-2_NT_Liver_2	1	3076210	0
1106-1_NT_Liver_3	1	3078107	1
1107-2_NT_Liver_1	1	3078284	0
1107-1_NT_Liver_2	1	3078839	0
1106-2_NT_Liver_2	1	3079314	1
1107-1_NT_Liver_1	1	3079862	0
1107-1_NT_Liver_3	1	3080048	0
1107-2_NT_Liver_3	1	3080048	0
1107-2_NT_Liver_3	1	3083057	0
1106-2_NT_Liver_1	1	3084354	1
1104-2_NT_Liver_1	1	3086417	0
1107-2_NT_Liver_1	1	3087242	0
1107-2_NT_Liver_2	1	3087858	0
1107-2_NT_Liver_1	1	3090380	0
1107-1_NT_Liver_1	1	3092128	0
1106-2_NT_Liver_3	1	3095694	1
1106-2_NT_Liver_2	1	3096196	1
1107-2_NT_Liver_3	1	3100492	0
1106-2_NT_Liver_2	1	3102269	1
1107-2_NT_Liver_3	1	3102673	0
1106-2_NT_Liver_3	1	3103068	1
1106-2_NT_Liver_2	1	3103954	1
1107-1_NT_Liver_3	1	3104118	0
1106-2_NT_Liver_2	1	3104929	1
1107-2_NT_Lung_1	1	3105244	0
1107-2_NT_Spleen_3	1	3105244	0
1107-2_NT_Lung_3	1	3105640	0
1107-1_NT_Liver_2	1	3105680	0
1106-2_NT_Liver_1	1	3107204	1
1107-2_NT_Liver_1	1	3107585	0
1106-2_NT_Liver_2	1	3113594	1
1106-2_NT_Liver_2	1	3116464	1
1107-2_NT_Spleen_1	1	3116496	0
1106-1_NT_Liver_3	1	3116500	1
1107-2_NT_Liver_1	1	3116506	0
1107-1_NT_Liver_1	1	3117240	0
1107-1_NT_Liver_2	1	3117240	0
1107-1_NT_Liver_2	1	3117623	0
1106-2_NT_Liver_1	1	3117758	1
1107-1_NT_Liver_2	1	3118597	0
1107-1_NT_Spleen_3	1	3118597	0
1107-2_NT_Spleen_2	1	3118597	0
1106-2_NT_Liver_2	1	3120450	1
1106-2_NT_Liver_3	1	3120467	1
1106-1_NT_Liver_1	1	3121974	1
1106-1_NT_Liver_1	1	3122063	1
1106-1_NT_Liver_3	1	3122467	1
1107-1_NT_Liver_2	1	3122469	0
1106-2_NT_Liver_2	1	3124979	1
1107-1_NT_Liver_2	1	3125590	0
1107-1_NT_Liver_3	1	3125754	0
1107-1_NT_Liver_2	1	3125964	0
1107-2_NT_Liver_3	1	3126814	0
1106-2_NT_Liver_2	1	3127601	1
1106-1_NT_Liver_1	1	3129544	1
1106-2_NT_Liver_2	1	3130072	1
1107-2_NT_Liver_3	1	3131282	0
1107-2_NT_Skin_2	1	3131674	0
1106-1_NT_Liver_3	1	3131903	1
1106-2_NT_Liver_2	1	3132493	1
1107-1_NT_Lung_1	1	3133227	0
1106-2_NT_Liver_1	1	3133572	1
1107-2_NT_Liver_1	1	3133608	0
1107-2_NT_Liver_2	1	3135262	0
1107-2_NT_Liver_1	1	3135875	0
1106-2_NT_Liver_2	1	3136011	1
1106-2_NT_Liver_2	1	3136041	1
1107-2_NT_Liver_3	1	3139724	0
1107-2_NT_Lung_3	1	3139724	0
1107-1_NT_Liver_2	1	3145638	0
1107-2_NT_Liver_3	1	3147111	0
1106-2_NT_Liver_2	1	3149484	1
1106-2_NT_Liver_1	1	3160885	1
1106-1_NT_Liver_3	1	3164704	1
1107-1_NT_Liver_1	1	3165060	0
1107-1_NT_Liver_2	1	3165221	0
1107-2_NT_Liver_1	1	3165504	0
1107-2_NT_Liver_3	1	3167368	0
1107-1_NT_Liver_1	1	3167708	0
1106-1_NT_Liver_1	1	3168004	1
1107-1_NT_Liver_1	1	3168940	0
1058-2_NT_Liver_3	1	3169593	1
1058-2_NT_Spleen_1	1	3169593	1
1106-2_NT_Liver_1	1	3173540	1
1106-1_NT_Liver_1	1	3174820	1
1106-1_NT_Liver_2	1	3174994	1
1106-2_NT_Liver_1	1	3175023	1
1106-2_NT_Liver_1	1	3175025	1
1106-2_NT_Liver_1	1	3177176	1
1107-1_NT_Lung_2	1	3177889	0
1106-1_NT_Liver_1	1	3180991	1
1107-2_NT_Liver_1	1	3180991	0
1106-2_NT_Liver_3	1	3181177	1
1107-1_NT_Liver_2	1	3181586	0
1106-2_NT_Liver_1	1	3181902	1
1106-2_NT_Liver_2	1	3182056	1
1106-2_NT_Liver_2	1	3182058	1
1106-2_NT_Liver_3	1	3182058	1
1106-2_NT_Liver_3	1	3182060	1
1103-1_NT_Liver_1	1	3182064	1
1107-1_NT_Liver_3	1	3183230	0
1107-1_NT_Liver_3	1	3183322	0
1106-2_NT_Liver_2	1	3183905	1
1107-1_NT_Liver_1	1	3184323	0
1107-2_NT_Liver_3	1	3184504	0
1106-1_NT_Liver_3	1	3186023	1
1107-1_NT_Spleen_1	1	3188857	0
1107-2_NT_Liver_2	1	3190473	0
1106-2_NT_Liver_3	1	3192634	1
1107-2_NT_Liver_3	1	3192636	0
1106-2_NT_Liver_3	1	3192662	1
1106-2_NT_Liver_3	1	3192714	1
1107-1_NT_Liver_3	1	3192768	0
1107-2_NT_Skin_1	1	3192788	0
1107-2_NT_Spleen_1	1	3192788	0
1121-1_NT_Spleen_3	1	3192788	0
1103-2_NT_Liver_2	1	3192928	1
1106-1_NT_Liver_1	1	3192940	1
1107-1_NT_Liver_2	1	3192940	0
1106-2_NT_Liver_2	1	3195545	1
1103-2_NT_Liver_1	1	3195837	1
1106-2_NT_Liver_2	1	3196585	1
1107-2_NT_Liver_1	1	3196756	0
1106-2_NT_Liver_2	1	3196796	1
1107-2_NT_Liver_3	1	3196814	0
1106-2_NT_Liver_3	1	3197633	1
1106-2_NT_Liver_2	1	3198231	1
1107-1_NT_Liver_2	1	3199257	0
1120-1_NT_Lung_2	1	3200359	1
1107-1_NT_Liver_3	1	3200525	0
1106-2_NT_Skin_1	1	3201657	1
1107-2_NT_Liver_2	1	3202239	0
1106-2_NT_Liver_2	1	3205739	1
1107-1_NT_Liver_3	1	3208502	0
1107-1_NT_Liver_1	1	3208523	0
1107-2_NT_Liver_1	1	3209047	0
1107-2_NT_Liver_1	1	3209137	0
1106-2_NT_Liver_3	1	3210636	1
1107-1_NT_Liver_1	1	3210758	0
1106-1_NT_Liver_1	1	3211104	1
1106-1_NT_Skin_3	1	3211104	1
1106-2_NT_Liver_3	1	3211532	1
1106-1_NT_Liver_3	1	3211836	1
1106-1_NT_Liver_1	1	3211932	1
1107-1_NT_Spleen_3	1	3211932	0
1106-1_NT_Liver_1	1	3211936	1
1106-2_NT_Liver_2	1	3212000	1
1106-1_NT_Liver_3	1	3212016	1
1107-2_NT_Liver_1	1	3212028	0
1106-2_NT_Liver_2	1	3212134	1
1107-2_NT_Liver_2	1	3212180	0
1106-1_NT_Liver_3	1	3212386	1
1107-1_NT_Spleen_1	1	3212742	0
1106-2_NT_Liver_1	1	3213424	1
1106-2_NT_Liver_2	1	3214171	1
1107-2_NT_Liver_2	1	3214574	0
1106-2_NT_Lung_2	1	3215265	1
1106-2_NT_Liver_2	1	3215295	1
1107-2_NT_Liver_1	1	3215373	0
1107-1_NT_Liver_1	1	3215503	0
1107-1_NT_Liver_2	1	3215713	0
1107-1_NT_Liver_2	1	3216653	0
1107-2_NT_Liver_1	1	3217441	0
1107-1_NT_Liver_3	1	3219658	0
1106-2_NT_Liver_2	1	3220034	1
1106-2_NT_Liver_1	1	3220720	1
1107-2_NT_Liver_2	1	3221396	0
1107-2_NT_Liver_1	1	3222431	0
1106-2_NT_Liver_3	1	3224902	1
1106-1_NT_Liver_3	1	3226804	1
1107-1_NT_Liver_1	1	3227055	0
1106-1_NT_Liver_3	1	3227468	1
1107-2_NT_Spleen_1	1	3229651	0
1106-2_NT_Liver_1	1	3232842	1
1106-2_NT_Liver_1	1	3235853	1
1106-2_NT_Liver_3	1	3236398	1
1107-1_NT_Liver_1	1	3237682	0
1106-2_NT_Liver_2	1	3241019	1
1107-2_NT_Liver_2	1	3243034	0
1106-2_NT_Liver_2	1	3244058	1
1106-1_NT_Liver_3	1	3244494	1
1106-2_NT_Liver_2	1	3245093	1
1106-2_NT_Liver_1	1	3246534	1
1106-2_NT_Liver_2	1	3247003	1
1106-2_NT_Liver_3	1	3251034	1
1106-2_NT_Liver_3	1	3253449	1
1107-1_NT_Spleen_3	1	3254370	0
1107-1_NT_Liver_2	1	3254680	0
1106-1_NT_Liver_3	1	3254842	1
1106-2_NT_Liver_3	1	3255150	1
1106-1_NT_Liver_1	1	3255404	1
1107-2_NT_Liver_3	1	3255404	0
1106-2_NT_Liver_3	1	3255995	1
1107-1_NT_Liver_1	1	3258615	0
1106-2_NT_Liver_1	1	3259609	1
1107-2_NT_Liver_2	1	3261404	0
1107-2_NT_Liver_2	1	3263390	0
1106-2_NT_Liver_2	1	3264285	1
1107-1_NT_Liver_1	1	3264285	0
1106-2_NT_Liver_2	1	3264513	1
1107-1_NT_Liver_1	1	3265237	0
1107-2_NT_Liver_2	1	3265343	0
1107-2_NT_Spleen_1	1	3268089	0
1106-1_NT_Liver_1	1	3268142	1
1106-2_NT_Liver_3	1	3268163	1
1107-2_NT_Liver_1	1	3268791	0
1106-2_NT_Liver_1	1	3268948	1
1107-1_NT_Spleen_3	1	3270037	0
1107-2_NT_Spleen_3	1	3270037	0
1106-2_NT_Liver_3	1	3270276	1
1107-2_NT_Liver_3	1	3271114	0
1106-2_NT_Liver_2	1	3272549	1
1106-2_NT_Liver_3	1	3272815	1
1107-1_NT_Liver_2	1	3272882	0
1106-2_NT_Liver_2	1	3273918	1
1106-2_NT_Liver_1	1	3275073	1
1107-2_NT_Liver_1	1	3280558	0
1107-1_NT_Liver_3	1	3280567	0
1107-2_NT_Liver_1	1	3280567	0
1107-1_NT_Liver_3	1	3281419	0
1107-2_NT_Spleen_3	1	3283056	0
1106-2_NT_Liver_2	1	3283276	1
1106-1_NT_Skin_2	1	3283466	1
1107-2_NT_Liver_2	1	3283852	0
1107-1_NT_Liver_1	1	3284063	0
1107-2_NT_Liver_2	1	3284638	0
1107-2_NT_Liver_1	1	3285089	0
1107-1_NT_Liver_1	1	3285239	0
1106-2_NT_Liver_2	1	3285266	1
1106-1_NT_Liver_3	1	3285562	1
1107-2_NT_Liver_3	1	3285562	0
1107-1_NT_Liver_1	1	3285882	0
1107-1_NT_Liver_3	1	3288111	0
1107-2_NT_Skin_2	1	3288576	0
1107-2_NT_Lung_1	1	3289640	0
1107-2_NT_Spleen_3	1	3289640	0
1107-1_NT_Liver_1	1	3290179	0
1107-2_NT_Liver_1	1	3290439	0
1106-2_NT_Liver_2	1	3292698	1
1106-1_NT_Liver_1	1	3293995	1
1106-1_NT_Liver_3	1	3296349	1
1106-2_NT_Spleen_2	1	3296372	1
1107-1_NT_Spleen_2	1	3296372	0
1120-1_NT_Spleen_3	1	3296372	1
1106-1_NT_Liver_3	1	3296372	1
1107-1_NT_Spleen_2	1	3296374	0
1107-2_NT_Liver_1	1	3297788	0
1107-1_NT_Liver_1	1	3298043	0
1107-2_NT_Liver_1	1	3298168	0
1106-2_NT_Liver_1	1	3299394	1
1106-2_NT_Liver_2	1	3299524	1
1107-2_NT_Spleen_3	1	3300029	0
1106-2_NT_Liver_3	1	3300101	1
1107-2_NT_Liver_3	1	3300128	0
1107-2_NT_Liver_1	1	3300328	0
1106-2_NT_Liver_3	1	3301065	1
1107-1_NT_Liver_2	1	3309451	0
1106-2_NT_Liver_3	1	3309560	1
1106-1_NT_Liver_3	1	3310838	1
1106-2_NT_Liver_3	1	3312013	1
1106-2_NT_Liver_3	1	3312768	1
1107-1_NT_Lung_1	1	3313465	0
1106-2_NT_Liver_3	1	3318947	1
1106-1_NT_Liver_1	1	3319369	1
1107-1_NT_Lung_3	1	3319702	0
1107-2_NT_Liver_2	1	3321320	0
1106-2_NT_Liver_1	1	3321789	1
1106-1_NT_Liver_1	1	3322071	1
1106-2_NT_Liver_2	1	3322355	1
1107-1_NT_Liver_3	1	3324274	0
1107-1_NT_Liver_1	1	3325268	0
1106-2_NT_Liver_2	1	3325586	1
1107-2_NT_Liver_2	1	3325608	0
1107-1_NT_Liver_2	1	3326384	0
1107-1_NT_Liver_3	1	3327201	0
1107-1_NT_Liver_1	1	3327263	0
1106-1_NT_Liver_1	1	3327267	1
1107-2_NT_Liver_3	1	3327271	0
1106-2_NT_Liver_1	1	3327506	1
1107-1_NT_Liver_1	1	3329046	0
1106-1_NT_Liver_1	1	3330651	1
1106-2_NT_Liver_3	1	3332428	1
1106-2_NT_Liver_1	1	3332863	1
1106-2_NT_Liver_2	1	3333221	1
1106-1_NT_Liver_3	1	3333834	1
1107-2_NT_Lung_2	1	3333834	0
1107-1_NT_Liver_3	1	3334820	0
1107-1_NT_Liver_3	1	3336708	0
1106-2_NT_Liver_3	1	3337254	1
1106-2_NT_Liver_2	1	3340327	1
1107-1_NT_Lung_2	1	3340659	0
1106-1_NT_Liver_1	1	3351787	1
1106-1_NT_Liver_1	1	3352997	1
1107-2_NT_Liver_3	1	3354787	0
1107-2_NT_Liver_1	1	3355273	0
1107-1_NT_Liver_3	1	3356007	0
1106-1_NT_Liver_1	1	3358859	1
1107-2_NT_Liver_3	1	3359430	0
1106-2_NT_Liver_3	1	3362328	1
1107-2_NT_Liver_1	1	3363810	0
1106-2_NT_Liver_3	1	3363833	1
1107-1_NT_Liver_1	1	3364121	0
1107-2_NT_Liver_3	1	3364953	0
1106-1_NT_Liver_3	1	3365126	1
1106-2_NT_Liver_3	1	3366020	1
1107-1_NT_Liver_1	1	3367727	0
1107-1_NT_Liver_1	1	3367816	0
1107-1_NT_Liver_2	1	3367816	0
1106-1_NT_Liver_3	1	3368953	1
1107-1_NT_Liver_3	1	3369287	0
1107-1_NT_Spleen_1	1	3369639	0
1106-2_NT_Skin_1	1	3372428	1
1106-2_NT_Liver_3	1	3373292	1
1106-2_NT_Liver_2	1	3374799	1
1107-2_NT_Liver_3	1	3377106	0
1106-2_NT_Liver_1	1	3379375	1
1107-2_NT_Spleen_1	1	3379410	0
1106-2_NT_Liver_3	1	3380404	1
1106-2_NT_Liver_3	1	3380905	1
1106-2_NT_Liver_3	1	3381392	1
1106-1_NT_Skin_3	1	3381438	1
1106-2_NT_Liver_2	1	3382991	1
1106-1_NT_Spleen_1	1	3382997	1
1106-1_NT_Liver_1	1	3384203	1
1107-2_NT_Spleen_3	1	3384472	0
1107-2_NT_Liver_1	1	3385533	0
1107-2_NT_Liver_2	1	3386650	0
1107-1_NT_Liver_2	1	3387512	0
1107-2_NT_Liver_2	1	3387512	0
1107-2_NT_Spleen_2	1	3387697	0
1106-1_NT_Liver_3	1	3388970	1
1106-2_NT_Liver_2	1	3390354	1
1104-2_NT_Liver_2	1	3390370	0
1106-2_NT_Lung_2	1	3393045	1
1106-2_NT_Skin_1	1	3393045	1
1058-2_NT_Spleen_1	1	3394419	1
1107-2_NT_Liver_2	1	3397926	0
1107-1_NT_Liver_3	1	3400815	0
1106-1_NT_Liver_3	1	3402113	1
1120-1_NT_Spleen_3	1	3402113	1
1107-2_NT_Skin_1	1	3404393	0
1107-2_NT_Liver_2	1	3405133	0
1107-1_NT_Liver_3	1	3406568	0
1106-2_NT_Liver_3	1	3406888	1
1106-2_NT_Liver_3	1	3408860	1
1106-2_NT_Liver_1	1	3409747	1
1106-2_NT_Skin_3	1	3409781	1
1107-2_NT_Liver_1	1	3409789	0
1107-1_NT_Liver_2	1	3409793	0
1106-1_NT_Liver_3	1	3411166	1
1103-2_NT_Lung_1	1	3412854	1
1107-1_NT_Liver_3	1	3413807	0
1120-2_NT_Skin_2	1	3413807	1
1121-1_NT_Spleen_3	1	3413807	0
1107-2_NT_Liver_1	1	3414501	0
1106-2_NT_Liver_3	1	3414507	1
1107-1_NT_Liver_2	1	3416220	0
1106-2_NT_Liver_2	1	3416367	1
1107-2_NT_Spleen_2	1	3416379	0
1106-2_NT_Liver_1	1	3423222	1
1107-2_NT_Spleen_2	1	3424923	0
1107-1_NT_Lung_3	1	3427376	0
1107-1_NT_Liver_1	1	3427998	0
1107-2_NT_Liver_3	1	3428994	0
1107-2_NT_Spleen_1	1	3429777	0
1107-2_NT_Liver_2	1	3430982	0
1107-1_NT_Liver_1	1	3431190	0
1107-1_NT_Liver_1	1	3432313	0
1106-2_NT_Liver_2	1	3432717	1
1107-2_NT_Spleen_3	1	3437214	0
1106-2_NT_Liver_2	1	3437964	1
1107-2_NT_Liver_2	1	3438482	0
1107-2_NT_Liver_2	1	3439206	0
1107-1_NT_Spleen_2	1	3440697	0
1106-2_NT_Liver_2	1	3441795	1
1106-2_NT_Liver_3	1	3443979	1
1107-1_NT_Liver_2	1	3444398	0
1107-1_NT_Liver_1	1	3445281	0
1107-2_NT_Spleen_2	1	3445309	0
1107-2_NT_Liver_3	1	3447903	0
1107-1_NT_Liver_2	1	3449052	0
1106-1_NT_Liver_3	1	3449070	1
1106-2_NT_Liver_3	1	3451157	1
1107-2_NT_Liver_1	1	3453035	0
1107-1_NT_Liver_3	1	3453518	0
1107-2_NT_Liver_3	1	3455250	0
1106-2_NT_Liver_2	1	3455732	1
1107-1_NT_Liver_1	1	3457504	0
1107-2_NT_Liver_2	1	3458585	0
1106-2_NT_Liver_2	1	3459934	1
1106-1_NT_Spleen_2	1	3465405	1
1107-1_NT_Liver_1	1	3467530	0
1107-2_NT_Spleen_3	1	3470565	0
1107-2_NT_Liver_2	1	3471338	0
1107-2_NT_Liver_1	1	3474253	0
1106-2_NT_Liver_2	1	3475097	1
1106-2_NT_Liver_3	1	3476350	1
1106-1_NT_Spleen_1	1	3476702	1
1107-2_NT_Liver_3	1	3481485	0
1107-2_NT_Liver_1	1	3481933	0
1106-2_NT_Liver_2	1	3482102	1
1106-2_NT_Liver_2	1	3483210	1
1107-2_NT_Liver_3	1	3486067	0
1106-2_NT_Liver_3	1	3486297	1
1107-1_NT_Spleen_1	1	3486476	0
1107-2_NT_Liver_3	1	3489323	0
1106-2_NT_Liver_1	1	3490109	1
1107-1_NT_Skin_2	1	3492724	0
1107-2_NT_Spleen_1	1	3494699	0
1106-2_NT_Liver_1	1	3494828	1
1106-2_NT_Liver_1	1	3496973	1
1106-2_NT_Liver_2	1	3498611	1
1107-1_NT_Liver_3	1	3498857	0
1107-1_NT_Liver_1	1	3502997	0
1106-2_NT_Liver_1	1	3506652	1
1106-2_NT_Liver_1	1	3507590	1
1107-2_NT_Liver_3	1	3510490	0
1107-2_NT_Liver_2	1	3514008	0
1107-1_NT_Liver_1	1	3514307	0
1107-2_NT_Liver_2	1	3514409	0
1107-2_NT_Liver_2	1	3514763	0
1058-1_NT_Lung_2	1	3515362	1
1106-1_NT_Liver_2	1	3515362	1
1106-2_NT_Lung_1	1	3516443	1
1106-2_NT_Liver_3	1	3516834	1
1104-1_NT_Liver_2	1	3517908	0
1107-1_NT_Liver_3	1	3519843	0
1107-2_NT_Liver_3	1	3519843	0
1107-1_NT_Liver_3	1	3519849	0
1107-2_NT_Liver_1	1	3519916	0
1106-2_NT_Liver_3	1	3522074	1
1107-2_NT_Liver_3	1	3525427	0
1107-2_NT_Liver_1	1	3525721	0
1107-2_NT_Lung_1	1	3526162	0
1106-1_NT_Lung_1	1	3526729	1
1106-2_NT_Liver_3	1	3527599	1
1107-2_NT_Liver_2	1	3529021	0
1107-2_NT_Spleen_3	1	3531363	0
1106-2_NT_Liver_3	1	3533839	1
1106-2_NT_Liver_2	1	3533975	1
1107-2_NT_Lung_2	1	3534882	0
1107-1_NT_Liver_3	1	3534998	0
1107-2_NT_Spleen_3	1	3543175	0
1107-1_NT_Liver_3	1	3544013	0
1106-2_NT_Liver_2	1	3545412	1
1107-1_NT_Liver_1	1	3545666	0
1107-1_NT_Lung_3	1	3547583	0
1107-1_NT_Spleen_1	1	3549740	0
1106-2_NT_Liver_2	1	3550592	1
1107-2_NT_Liver_2	1	3550854	0
1106-2_NT_Liver_1	1	3551013	1
1106-1_NT_Liver_3	1	3554906	1
1107-1_NT_Liver_2	1	3555140	0
1107-2_NT_Liver_2	1	3557568	0
1106-2_NT_Liver_1	1	3559727	1
1106-2_NT_Liver_3	1	3559727	1
1106-2_NT_Liver_3	1	3562085	1
1107-2_NT_Liver_3	1	3562089	0
1107-1_NT_Liver_3	1	3562825	0
1107-1_NT_Liver_1	1	3564015	0
1107-2_NT_Spleen_3	1	3564233	0
1107-2_NT_Liver_1	1	3564411	0
1107-2_NT_Skin_1	1	3564844	0
1106-2_NT_Liver_1	1	3565160	1
1106-1_NT_Liver_2	1	3566783	1
1107-1_NT_Liver_3	1	3569369	0
1107-2_NT_Liver_2	1	3570123	0
1107-1_NT_Liver_2	1	3570732	0
1107-1_NT_Skin_3	1	3571260	0
1104-1_NT_Lung_3	1	3572639	0
1106-2_NT_Liver_1	1	3573653	1
1107-2_NT_Liver_3	1	3576680	0
1106-2_NT_Liver_2	1	3577682	1
1107-2_NT_Spleen_2	1	3577795	0
1106-2_NT_Liver_2	1	3579449	1
1107-1_NT_Liver_1	1	3580071	0
1106-2_NT_Liver_3	1	3580487	1
1107-2_NT_Liver_3	1	3590270	0
1107-1_NT_Liver_2	1	3591203	0
1106-2_NT_Liver_3	1	3595884	1
1107-1_NT_Liver_2	1	3596879	0
1107-2_NT_Liver_3	1	3597821	0
1107-1_NT_Liver_3	1	3597833	0
1107-2_NT_Spleen_1	1	3599039	0
1106-2_NT_Liver_2	1	3599499	1
1107-2_NT_Liver_1	1	3603258	0
1107-1_NT_Liver_2	1	3605651	0
1106-2_NT_Skin_2	1	3607173	1
1107-2_NT_Liver_2	1	3607434	0
1106-1_NT_Liver_3	1	3610858	1
1106-2_NT_Liver_3	1	3611178	1
1107-2_NT_Liver_2	1	3611695	0
1107-2_NT_Liver_3	1	3611813	0
1106-2_NT_Liver_2	1	3615139	1
1107-1_NT_Liver_2	1	3615860	0
1106-2_NT_Liver_1	1	3615878	1
1106-1_NT_Skin_2	1	3619939	1
1107-2_NT_Liver_3	1	3622911	0
1106-2_NT_Liver_3	1	3624680	1
1106-2_NT_Lung_2	1	3625148	1
1107-1_NT_Liver_2	1	3625152	0
1106-2_NT_Liver_2	1	3626571	1
1107-1_NT_Liver_3	1	3627355	0
1107-1_NT_Lung_3	1	3627355	0
1106-2_NT_Liver_1	1	3628542	1
1106-1_NT_Liver_3	1	3628972	1
1106-2_NT_Liver_2	1	3629427	1
1107-1_NT_Liver_1	1	3630012	0
1107-2_NT_Liver_3	1	3630032	0
1106-1_NT_Skin_1	1	3630486	1
1107-1_NT_Liver_2	1	3630681	0
1106-1_NT_Liver_2	1	3632419	1
1106-1_NT_Liver_3	1	3632529	1
1104-2_NT_Liver_1	1	3633678	0
1107-1_NT_Liver_1	1	3634399	0
1107-1_NT_Spleen_2	1	3637347	0
1107-2_NT_Liver_3	1	3640097	0
1106-2_NT_Liver_3	1	3640285	1
1107-2_NT_Liver_3	1	3641423	0
1107-2_NT_Liver_2	1	3642414	0
1107-2_NT_Lung_2	1	3642414	0
1107-2_NT_Liver_2	1	3642549	0
1107-2_NT_Liver_1	1	3644752	0
1107-1_NT_Liver_1	1	3645036	0
1107-2_NT_Spleen_1	1	3646358	0
1107-1_NT_Spleen_2	1	3646992	0
1106-1_NT_Liver_3	1	3648268	1
1107-1_NT_Liver_1	1	3648268	0
1107-1_NT_Liver_2	1	3648635	0
1107-1_NT_Skin_3	1	3648635	0
1107-2_NT_Liver_1	1	3648849	0
1107-2_NT_Liver_1	1	3652205	0
1106-2_NT_Liver_2	1	3652895	1
1106-2_NT_Liver_2	1	3652909	1
1106-1_NT_Spleen_1	1	3653107	1
1107-2_NT_Liver_1	1	3653733	0
1107-1_NT_Liver_1	1	3655803	0
1106-2_NT_Liver_1	1	3656252	1
1106-2_NT_Lung_1	1	3656495	1
1107-2_NT_Liver_1	1	3656589	0
1106-2_NT_Liver_1	1	3657219	1
1107-2_NT_Liver_1	1	3660259	0
1107-2_NT_Liver_3	1	3660511	0
1106-2_NT_Liver_1	1	3660660	1
1106-2_NT_Liver_2	1	3660769	1
1106-2_NT_Liver_1	1	3661372	1
1107-2_NT_Liver_3	1	3661920	0
1106-1_NT_Liver_3	1	3664584	1
1106-2_NT_Liver_3	1	3664756	1
1106-1_NT_Liver_3	1	3665000	1
1107-2_NT_Liver_3	1	3665898	0
1106-1_NT_Liver_3	1	3666530	1
1106-2_NT_Liver_3	1	3666530	1
1106-2_NT_Liver_1	1	3667296	1
1107-2_NT_Liver_2	1	3668087	0
1107-1_NT_Liver_3	1	3668924	0
1107-1_NT_Liver_3	1	3668994	0
1107-1_NT_Liver_1	1	3669527	0
1107-1_NT_Liver_3	1	3669534	0
1106-2_NT_Liver_1	1	3669737	1
1107-2_NT_Liver_2	1	3669937	0
1106-1_NT_Liver_3	1	3670012	1
1107-1_NT_Liver_2	1	3670028	0
1106-2_NT_Liver_2	1	3674217	1
1107-2_NT_Liver_3	1	3674291	0
1107-1_NT_Liver_3	1	3674420	0
1107-2_NT_Liver_2	1	3674950	0
1107-2_NT_Liver_1	1	3677502	0
1106-2_NT_Lung_3	1	3678370	1
1107-2_NT_Liver_3	1	3680458	0
1107-1_NT_Liver_2	1	3680806	0
1106-2_NT_Liver_2	1	3680898	1
1106-2_NT_Skin_3	1	3681208	1
1103-1_NT_Liver_1	1	3682042	1
1058-2_NT_Liver_2	1	3682352	1
1106-2_NT_Liver_2	1	3682434	1
1106-2_NT_Liver_2	1	3683303	1
1106-2_NT_Liver_2	1	3683324	1
1107-2_NT_Liver_2	1	3683503	0
1107-1_NT_Liver_2	1	3683725	0
1107-2_NT_Liver_3	1	3684395	0
1107-1_NT_Spleen_1	1	3685738	0
1106-2_NT_Liver_2	1	3686509	1
1107-1_NT_Skin_2	1	3686663	0
1107-1_NT_Liver_1	1	3688736	0
1106-2_NT_Liver_2	1	3689487	1
1106-1_NT_Skin_3	1	3689824	1
1107-1_NT_Spleen_1	1	3689916	0
1107-1_NT_Spleen_3	1	3690980	0
1107-2_NT_Spleen_2	1	3691137	0
1107-1_NT_Skin_2	1	3693270	0
1107-1_NT_Liver_2	1	3693623	0
1107-2_NT_Liver_3	1	3694043	0
1107-1_NT_Liver_3	1	3696748	0
1107-2_NT_Liver_3	1	3696748	0
1107-1_NT_Liver_3	1	3697603	0
1106-2_NT_Liver_3	1	3703235	1
1106-2_NT_Liver_2	1	3704230	1
1107-2_NT_Lung_2	1	3704330	0
1103-1_NT_Liver_3	1	3704618	1
1107-1_NT_Liver_2	1	3704618	0
1107-1_NT_Liver_2	1	3705877	0
1106-2_NT_Liver_3	1	3706341	1
1106-1_NT_Liver_3	1	3706672	1
1106-2_NT_Liver_3	1	3707876	1
1107-2_NT_Liver_2	1	3708439	0
1106-2_NT_Spleen_2	1	3709847	1
1107-1_NT_Spleen_2	1	3709847	0
1106-1_NT_Liver_1	1	3710640	1
1107-1_NT_Liver_3	1	3712263	0
1107-2_NT_Liver_3	1	3712518	0
1103-1_NT_Liver_2	1	3713355	1
1106-2_NT_Liver_2	1	3714159	1
1107-2_NT_Liver_2	1	3714375	0
1107-2_NT_Liver_2	1	3717413	0
1107-1_NT_Liver_2	1	3718262	0
1106-2_NT_Liver_1	1	3718782	1
1058-1_NT_Liver_1	1	3719012	1
1107-2_NT_Lung_3	1	3719244	0
1107-1_NT_Spleen_2	1	3719396	0
1106-2_NT_Liver_2	1	3720043	1
1107-1_NT_Liver_3	1	3720656	0
1107-1_NT_Liver_2	1	3720943	0
1106-1_NT_Liver_1	1	3722171	1
1107-2_NT_Liver_2	1	3722492	0
1106-2_NT_Liver_3	1	3723090	1
1107-1_NT_Liver_3	1	3724980	0
1107-2_NT_Liver_2	1	3725393	0
1106-2_NT_Liver_3	1	3725393	1
1107-1_NT_Liver_2	1	3725403	0
1106-2_NT_Liver_2	1	3725452	1
1106-2_NT_Liver_3	1	3726356	1
1106-2_NT_Liver_1	1	3728292	1
1106-1_NT_Liver_3	1	3729056	1
1106-1_NT_Liver_2	1	3729131	1
1106-2_NT_Liver_1	1	3729600	1
1107-2_NT_Liver_3	1	3730567	0
1106-2_NT_Liver_3	1	3730605	1
1059-2_NT_Spleen_2	1	3732036	0
1106-1_NT_Liver_1	1	3732036	1
1107-1_NT_Liver_3	1	3732036	0
1106-1_NT_Liver_3	1	3732220	1
1107-2_NT_Liver_2	1	3732908	0
1106-2_NT_Liver_2	1	3732908	1
1107-1_NT_Liver_1	1	3733980	0
1107-2_NT_Liver_3	1	3736925	0
1106-1_NT_Liver_2	1	3737111	1
1106-2_NT_Liver_3	1	3737691	1
1106-2_NT_Liver_1	1	3737919	1
1106-2_NT_Liver_1	1	3738681	1
1106-2_NT_Liver_1	1	3738693	1
1106-1_NT_Liver_3	1	3738728	1
1107-2_NT_Liver_1	1	3739388	0
1107-2_NT_Liver_3	1	3742366	0
1106-2_NT_Liver_2	1	3743004	1
1107-2_NT_Liver_1	1	3744633	0
1106-1_NT_Liver_1	1	3744724	1
1107-1_NT_Liver_3	1	3745180	0
1106-2_NT_Liver_1	1	3745620	1
1106-2_NT_Liver_3	1	3747047	1
1058-1_NT_Liver_3	1	3747264	1
1106-2_NT_Liver_2	1	3751314	1
1106-1_NT_Liver_1	1	3751527	1
1107-2_NT_Liver_1	1	3751878	0
1106-2_NT_Liver_3	1	3753019	1
1106-2_NT_Liver_3	1	3756059	1
1107-1_NT_Liver_2	1	3757046	0
1106-1_NT_Liver_1	1	3757973	1
1107-2_NT_Liver_1	1	3759146	0
1107-2_NT_Liver_3	1	3760753	0
1107-2_NT_Spleen_3	1	3764692	0
1107-1_NT_Liver_2	1	3765057	0
1106-2_NT_Liver_3	1	3765057	1
1107-2_NT_Liver_2	1	3765385	0
1106-2_NT_Liver_1	1	3771492	1
1106-2_NT_Spleen_1	1	3772769	1
1106-2_NT_Liver_1	1	3773386	1
1107-2_NT_Liver_2	1	3773455	0
1106-2_NT_Liver_3	1	3774221	1
1107-2_NT_Liver_1	1	3774472	0
1107-1_NT_Liver_1	1	3775236	0
1107-1_NT_Liver_2	1	3775270	0
1106-1_NT_Liver_2	1	3775375	1
1107-1_NT_Liver_3	1	3776449	0
1106-2_NT_Liver_1	1	3778104	1
1106-1_NT_Liver_3	1	3779152	1
1107-1_NT_Liver_1	1	3780188	0
1107-1_NT_Liver_3	1	3780601	0
1107-1_NT_Liver_3	1	3780949	0
1107-1_NT_Liver_1	1	3781698	0
1107-2_NT_Liver_3	1	3783331	0
1107-1_NT_Liver_3	1	3784674	0
1106-2_NT_Liver_3	1	3786843	1
1107-1_NT_Liver_2	1	3788071	0
1107-2_NT_Liver_3	1	3788256	0
1106-2_NT_Skin_3	1	3788714	1
1106-2_NT_Liver_3	1	3789174	1
1107-2_NT_Liver_3	1	3789312	0
1059-2_NT_Liver_1	1	3789747	0
1104-1_NT_Liver_3	1	3789747	0
1107-1_NT_Skin_2	1	3791144	0
1058-2_NT_Liver_1	1	3791388	1
1058-2_NT_Lung_1	1	3793272	1
1107-1_NT_Liver_2	1	3793527	0
1106-2_NT_Liver_3	1	3793843	1
1103-2_NT_Liver_1	1	3793980	1
1103-2_NT_Skin_3	1	3793980	1
1107-2_NT_Liver_1	1	3794293	0
1107-1_NT_Liver_1	1	3794696	0
1107-2_NT_Liver_3	1	3794788	0
1107-1_NT_Spleen_2	1	3795413	0
1106-1_NT_Liver_1	1	3795560	1
1104-2_NT_Liver_2	1	3795604	0
1107-1_NT_Liver_3	1	3797774	0
1107-1_NT_Liver_2	1	3800799	0
1107-1_NT_Liver_2	1	3801692	0
1106-2_NT_Liver_3	1	3804420	1
1106-2_NT_Liver_2	1	3804553	1
1106-2_NT_Liver_2	1	3806365	1
1107-1_NT_Liver_2	1	3806367	0
1107-1_NT_Liver_2	1	3806922	0
1107-2_NT_Liver_3	1	3808843	0
1107-1_NT_Liver_3	1	3809548	0
1107-2_NT_Liver_3	1	3810157	0
1106-2_NT_Liver_2	1	3811872	1
1107-2_NT_Spleen_2	1	3813105	0
1106-2_NT_Liver_3	1	3818125	1
1107-1_NT_Liver_2	1	3820059	0
1107-2_NT_Liver_1	1	3820126	0
1106-2_NT_Liver_1	1	3820932	1
1106-1_NT_Liver_2	1	3821646	1
1107-1_NT_Liver_1	1	3821667	0
1106-1_NT_Liver_3	1	3821980	1
1107-2_NT_Spleen_2	1	3822183	0
1107-1_NT_Liver_3	1	3822265	0
1107-1_NT_Liver_2	1	3823078	0
1106-2_NT_Liver_1	1	3823082	1
1107-2_NT_Spleen_1	1	3823167	0
1107-2_NT_Lung_2	1	3823605	0
1106-1_NT_Liver_1	1	3823772	1
1104-1_NT_Liver_2	1	3828519	0
1107-2_NT_Liver_3	1	3834329	0
1107-2_NT_Liver_3	1	3834333	0
1107-1_NT_Liver_1	1	3835892	0
1107-2_NT_Liver_2	1	3837237	0
1106-2_NT_Liver_3	1	3837421	1
1107-1_NT_Liver_2	1	3837699	0
1106-2_NT_Liver_2	1	3837967	1
1106-2_NT_Liver_2	1	3838492	1
1106-2_NT_Liver_3	1	3838492	1
1107-1_NT_Liver_3	1	3838608	0
1106-1_NT_Liver_1	1	3838996	1
1107-1_NT_Liver_1	1	3839311	0
1107-1_NT_Liver_3	1	3839548	0
1106-2_NT_Liver_3	1	3841121	1
1107-2_NT_Liver_1	1	3841728	0
1106-2_NT_Liver_3	1	3842307	1
1106-2_NT_Lung_3	1	3843046	1
1107-1_NT_Liver_2	1	3843506	0
1107-1_NT_Liver_3	1	3843506	0
1106-2_NT_Liver_1	1	3843533	1
1106-1_NT_Liver_1	1	3843820	1
1106-2_NT_Liver_1	1	3844189	1
1107-1_NT_Liver_2	1	3844410	0
1106-2_NT_Liver_2	1	3844835	1
1107-2_NT_Liver_2	1	3851321	0
1107-2_NT_Liver_1	1	3852302	0
1107-2_NT_Liver_3	1	3854209	0
1107-2_NT_Liver_2	1	3855252	0
1106-2_NT_Liver_1	1	3855252	1
1107-1_NT_Liver_3	1	3855804	0
1107-2_NT_Liver_1	1	3857566	0
1107-2_NT_Spleen_1	1	3857566	0
1120-1_NT_Spleen_1	1	3857566	1
1107-2_NT_Spleen_1	1	3857568	0
1106-2_NT_Liver_2	1	3860570	1
1106-2_NT_Liver_1	1	3861320	1
1107-1_NT_Liver_1	1	3862281	0
1106-2_NT_Liver_1	1	3862380	1
1107-1_NT_Liver_2	1	3865809	0
1106-1_NT_Liver_2	1	3865933	1
1106-2_NT_Liver_2	1	3865937	1
1107-2_NT_Skin_1	1	3866111	0
1107-2_NT_Liver_2	1	3866818	0
1104-2_NT_Liver_1	1	3868912	0
1107-2_NT_Liver_1	1	3868912	0
1106-2_NT_Liver_2	1	3870701	1
1106-2_NT_Liver_2	1	3872262	1
1107-2_NT_Liver_1	1	3872264	0
1106-2_NT_Liver_1	1	3872264	1
1106-1_NT_Liver_3	1	3873992	1
1106-1_NT_Liver_2	1	3875649	1
1106-2_NT_Liver_2	1	3876845	1
1107-1_NT_Liver_2	1	3878483	0
1107-2_NT_Skin_1	1	3884339	0
1107-1_NT_Liver_1	1	3885159	0
1107-2_NT_Liver_1	1	3885466	0
1106-1_NT_Spleen_2	1	3886767	1
1106-1_NT_Spleen_2	1	3886771	1
1107-2_NT_Liver_2	1	3886795	0
1106-2_NT_Liver_1	1	3886795	1
1107-2_NT_Liver_2	1	3886799	0
1107-2_NT_Spleen_1	1	3886995	0
1106-2_NT_Liver_1	1	3886999	1
1106-1_NT_Liver_3	1	3887007	1
1106-1_NT_Liver_3	1	3887274	1
1106-2_NT_Liver_3	1	3887284	1
1107-2_NT_Liver_2	1	3887473	0
1107-1_NT_Liver_2	1	3887651	0
1107-1_NT_Lung_3	1	3887955	0
1107-2_NT_Liver_1	1	3889723	0
1106-2_NT_Liver_2	1	3890284	1
1106-2_NT_Liver_1	1	3895017	1
1106-2_NT_Spleen_1	1	3895378	1
1106-2_NT_Liver_2	1	3897461	1
1106-1_NT_Liver_3	1	3898468	1
1106-2_NT_Liver_2	1	3900248	1
1106-1_NT_Liver_1	1	3901770	1
1107-1_NT_Spleen_1	1	3901896	0
1107-1_NT_Liver_3	1	3902735	0
1106-1_NT_Liver_3	1	3903300	1
1107-2_NT_Liver_2	1	3904577	0
1107-2_NT_Liver_2	1	3904723	0
1106-2_NT_Liver_3	1	3905487	1
1106-2_NT_Liver_3	1	3905857	1
1106-2_NT_Liver_1	1	3906190	1
1106-2_NT_Liver_1	1	3906504	1
1107-2_NT_Liver_2	1	3907158	0
1106-2_NT_Liver_2	1	3907227	1
1107-2_NT_Liver_2	1	3907320	0
1107-1_NT_Liver_2	1	3907380	0
1106-2_NT_Liver_1	1	3908104	1
1106-1_NT_Liver_1	1	3908689	1
1107-2_NT_Liver_1	1	3909810	0
1107-1_NT_Liver_1	1	3909829	0
1107-1_NT_Liver_1	1	3910371	0
1107-2_NT_Liver_1	1	3911390	0
1106-1_NT_Liver_2	1	3911603	1
1107-2_NT_Liver_1	1	3912331	0
1107-2_NT_Liver_3	1	3913021	0
1107-2_NT_Liver_2	1	3914904	0
1107-2_NT_Liver_3	1	3914904	0
1106-2_NT_Liver_1	1	3916318	1
1106-2_NT_Liver_1	1	3917435	1
1107-2_NT_Liver_3	1	3917560	0
1106-2_NT_Liver_2	1	3917560	1
1106-2_NT_Liver_1	1	3917639	1
1107-2_NT_Liver_1	1	3918005	0
1107-2_NT_Liver_3	1	3919221	0
1107-1_NT_Liver_1	1	3921491	0
1107-2_NT_Liver_2	1	3924080	0
1107-1_NT_Liver_2	1	3924113	0
1107-1_NT_Skin_2	1	3925192	0
1107-1_NT_Liver_1	1	3925315	0
1106-2_NT_Liver_1	1	3926134	1
1107-1_NT_Liver_1	1	3927456	0
1104-2_NT_Liver_2	1	3928256	0
1106-2_NT_Liver_2	1	3929498	1
1106-2_NT_Liver_3	1	3929589	1
1106-2_NT_Liver_1	1	3929613	1
1107-1_NT_Liver_3	1	3930999	0
1106-2_NT_Liver_1	1	3931704	1
1107-1_NT_Liver_2	1	3932354	0
1106-2_NT_Liver_2	1	3933299	1
1106-1_NT_Liver_3	1	3933906	1
1106-2_NT_Liver_3	1	3934854	1
1106-1_NT_Liver_1	1	3935196	1
1106-1_NT_Liver_3	1	3936088	1
1106-2_NT_Liver_2	1	3937433	1
1106-1_NT_Liver_3	1	3938392	1
1107-1_NT_Spleen_3	1	3939195	0
1107-1_NT_Spleen_1	1	3939460	0
1107-1_NT_Liver_2	1	3939462	0
1106-1_NT_Liver_1	1	3939493	1
1058-1_NT_Spleen_1	1	3940461	1
1107-1_NT_Liver_3	1	3940475	0
1107-2_NT_Liver_2	1	3941254	0
1107-1_NT_Spleen_1	1	3941484	0
1107-2_NT_Liver_3	1	3941484	0
1107-2_NT_Spleen_1	1	3941484	0
1107-1_NT_Spleen_2	1	3941541	0
1106-2_NT_Liver_3	1	3941946	1
1107-1_NT_Liver_1	1	3943862	0
1107-1_NT_Liver_3	1	3944226	0
1107-2_NT_Liver_1	1	3944497	0
1107-1_NT_Liver_2	1	3945239	0
1106-2_NT_Liver_2	1	3945770	1
1107-1_NT_Liver_1	1	3946094	0
1120-2_NT_Skin_3	1	3946094	1
1107-2_NT_Liver_2	1	3947587	0
1106-1_NT_Liver_1	1	3948701	1
1106-2_NT_Liver_1	1	3948705	1
1106-1_NT_Liver_1	1	3949015	1
1106-2_NT_Liver_3	1	3949221	1
1107-1_NT_Liver_2	1	3949461	0
1107-2_NT_Liver_2	1	3951338	0
1107-1_NT_Liver_2	1	3951386	0
1106-1_NT_Liver_1	1	3952525	1
1107-1_NT_Liver_1	1	3952589	0
1107-2_NT_Liver_1	1	3954248	0
1106-1_NT_Spleen_2	1	3954298	1
1107-1_NT_Liver_2	1	3954568	0
1106-1_NT_Liver_2	1	3957014	1
1107-2_NT_Liver_1	1	3957014	0
1107-2_NT_Liver_3	1	3957241	0
1107-1_NT_Spleen_1	1	3957926	0
1106-1_NT_Liver_3	1	3961222	1
1107-2_NT_Liver_3	1	3961488	0
1107-1_NT_Liver_2	1	3962331	0
1107-1_NT_Spleen_1	1	3962331	0
1107-1_NT_Liver_3	1	3963050	0
1107-1_NT_Liver_3	1	3963628	0
1106-1_NT_Liver_3	1	3964022	1
1106-2_NT_Liver_3	1	3965818	1
1106-2_NT_Liver_3	1	3968731	1
1107-2_NT_Liver_2	1	3969049	0
1106-2_NT_Liver_3	1	3969051	1
1106-1_NT_Liver_3	1	3969053	1
1107-2_NT_Spleen_1	1	3969228	0
1107-2_NT_Liver_2	1	3970300	0
1107-1_NT_Liver_2	1	3970845	0
1106-1_NT_Liver_3	1	3971357	1
1107-2_NT_Liver_1	1	3971521	0
1104-1_NT_Liver_2	1	3971863	0
1107-2_NT_Liver_1	1	3974097	0
1107-2_NT_Liver_3	1	3974116	0
1107-2_NT_Liver_3	1	3974963	0
1106-2_NT_Liver_3	1	3976240	1
1107-1_NT_Liver_2	1	3977141	0
1107-2_NT_Liver_2	1	3980952	0
1107-2_NT_Liver_1	1	3982433	0
1106-1_NT_Liver_1	1	3983373	1
1106-1_NT_Spleen_3	1	3989072	1
1106-2_NT_Liver_3	1	3989951	1
1107-1_NT_Liver_2	1	3990199	0
1107-2_NT_Liver_1	1	3990306	0
1107-2_NT_Liver_2	1	3990362	0
1107-2_NT_Liver_3	1	3990362	0
1106-1_NT_Liver_1	1	3991162	1
1106-2_NT_Liver_1	1	3994028	1
1107-1_NT_Liver_1	1	3995108	0
1107-1_NT_Skin_2	1	3995626	0
1106-1_NT_Spleen_1	1	3995850	1
1107-1_NT_Liver_2	1	3998666	0
1106-2_NT_Liver_1	1	3999882	1
1107-2_NT_Liver_2	1	3999886	0
1107-2_NT_Liver_1	1	3999886	0
1107-1_NT_Liver_2	1	4000914	0
1107-1_NT_Liver_2	1	4001030	0
1107-2_NT_Liver_2	1	4001479	0
1106-1_NT_Liver_1	1	4002781	1
1107-2_NT_Liver_3	1	4003932	0
1106-2_NT_Liver_3	1	4004088	1
1107-2_NT_Liver_3	1	4004088	0
1107-2_NT_Liver_3	1	4004094	0
1107-1_NT_Liver_2	1	4005507	0
1106-2_NT_Liver_3	1	4006472	1
1107-2_NT_Liver_2	1	4007016	0
1107-2_NT_Liver_2	1	4007631	0
1107-2_NT_Spleen_1	1	4008353	0
1106-2_NT_Liver_3	1	4008789	1
1107-2_NT_Liver_2	1	4009028	0
1106-2_NT_Liver_3	1	4009681	1
1106-1_NT_Liver_3	1	4009778	1
1107-2_NT_Liver_3	1	4009993	0
1107-2_NT_Spleen_1	1	4011442	0
1106-1_NT_Liver_2	1	4011442	1
1106-2_NT_Liver_2	1	4012395	1
1106-1_NT_Liver_3	1	4012858	1
1106-2_NT_Liver_1	1	4014726	1
1106-2_NT_Liver_1	1	4015859	1
1107-1_NT_Liver_1	1	4016027	0
1107-2_NT_Liver_3	1	4016581	0
1107-2_NT_Lung_3	1	4016581	0
1106-1_NT_Liver_2	1	4016776	1
1107-2_NT_Liver_2	1	4018486	0
1106-1_NT_Liver_1	1	4018486	1
1107-2_NT_Liver_2	1	4019408	0
1107-1_NT_Liver_3	1	4022716	0
1106-1_NT_Liver_3	1	4023717	1
1106-2_NT_Liver_3	1	4023845	1
1106-2_NT_Liver_2	1	4024019	1
1107-1_NT_Spleen_1	1	4024977	0
1107-1_NT_Lung_2	1	4025154	0
1107-1_NT_Liver_2	1	4025581	0
1106-1_NT_Liver_1	1	4026094	1
1107-1_NT_Liver_2	1	4026256	0
1107-2_NT_Liver_1	1	4026680	0
1107-2_NT_Liver_3	1	4027181	0
1106-1_NT_Liver_1	1	4028069	1
1107-1_NT_Liver_3	1	4028696	0
1107-2_NT_Liver_1	1	4029025	0
1106-2_NT_Liver_2	1	4029893	1
1107-1_NT_Liver_1	1	4030764	0
1106-2_NT_Liver_3	1	4031167	1
1106-1_NT_Liver_1	1	4032585	1
1106-1_NT_Liver_3	1	4032585	1
1106-2_NT_Liver_1	1	4033489	1
1058-1_NT_Liver_3	1	4033508	1
1121-1_NT_Liver_2	1	4033508	0
1106-2_NT_Liver_1	1	4033876	1
1106-2_NT_Liver_2	1	4034261	1
1107-1_NT_Lung_1	1	4034606	0
1107-2_NT_Liver_2	1	4035084	0
1107-2_NT_Liver_3	1	4035084	0
1107-2_NT_Liver_3	1	4035386	0
1107-2_NT_Liver_3	1	4037396	0
1107-2_NT_Liver_2	1	4037743	0
1107-1_NT_Liver_1	1	4037989	0
1106-1_NT_Liver_1	1	4038516	1
1106-2_NT_Liver_1	1	4039793	1
1106-2_NT_Liver_1	1	4041365	1
1104-2_NT_Liver_2	1	4041459	0
1059-2_NT_Spleen_1	1	4041647	0
1106-1_NT_Liver_1	1	4043178	1
1106-2_NT_Liver_2	1	4043962	1
1106-2_NT_Liver_2	1	4043991	1
1106-2_NT_Liver_3	1	4045571	1
1107-1_NT_Liver_2	1	4045766	0
1107-2_NT_Liver_3	1	4045964	0
1107-1_NT_Liver_1	1	4047090	0
1107-1_NT_Liver_1	1	4049427	0
1107-2_NT_Liver_3	1	4049979	0
1107-2_NT_Liver_3	1	4051368	0
1106-2_NT_Liver_1	1	4052181	1
1106-2_NT_Liver_3	1	4052943	1
1107-2_NT_Liver_3	1	4053995	0
1106-2_NT_Liver_1	1	4057373	1
1106-2_NT_Liver_2	1	4058063	1
1106-2_NT_Liver_3	1	4058393	1
1107-2_NT_Liver_2	1	4058831	0
1106-2_NT_Liver_2	1	4059002	1
1106-1_NT_Liver_1	1	4059006	1
1106-1_NT_Liver_3	1	4060467	1
1106-2_NT_Liver_1	1	4060633	1
1107-2_NT_Liver_3	1	4061366	0
1107-1_NT_Liver_1	1	4061926	0
1106-2_NT_Liver_1	1	4062067	1
1106-1_NT_Liver_3	1	4063121	1
1106-1_NT_Liver_1	1	4065280	1
1107-2_NT_Liver_3	1	4066047	0
1107-2_NT_Spleen_2	1	4067859	0
1106-1_NT_Liver_2	1	4067877	1
1106-1_NT_Spleen_1	1	4067877	1
1107-1_NT_Liver_2	1	4068399	0
1107-1_NT_Liver_1	1	4069301	0
1107-1_NT_Spleen_1	1	4069516	0
1107-2_NT_Spleen_1	1	4069516	0
1104-2_NT_Liver_3	1	4070492	0
1106-2_NT_Liver_3	1	4071733	1
1107-2_NT_Liver_3	1	4074447	0
1106-2_NT_Liver_2	1	4074447	1
1106-2_NT_Liver_1	1	4074451	1
1107-1_NT_Skin_2	1	4077763	0
1106-1_NT_Liver_1	1	4078475	1
1106-2_NT_Liver_3	1	4087148	1
1106-1_NT_Liver_1	1	4087239	1
1106-2_NT_Liver_1	1	4089269	1
1107-2_NT_Liver_1	1	4090698	0
1106-2_NT_Liver_3	1	4090775	1
1058-1_NT_Liver_2	1	4091447	1
1106-2_NT_Liver_1	1	4091447	1
1106-2_NT_Liver_3	1	4091447	1
1107-2_NT_Liver_1	1	4091447	0
1107-2_NT_Liver_2	1	4091447	0
1106-2_NT_Liver_1	1	4091729	1
1107-2_NT_Liver_2	1	4091877	0
1106-1_NT_Liver_1	1	4092676	1
1107-1_NT_Liver_3	1	4092676	0
1107-2_NT_Liver_2	1	4093413	0
1107-2_NT_Lung_1	1	4094454	0
1106-1_NT_Liver_1	1	4096420	1
1106-2_NT_Liver_1	1	4096432	1
1107-1_NT_Liver_2	1	4096827	0
1107-2_NT_Liver_2	1	4096829	0
1107-2_NT_Liver_3	1	4097197	0
1104-1_NT_Liver_2	1	4097570	0
1106-1_NT_Liver_3	1	4098230	1
1107-1_NT_Liver_1	1	4100746	0
1107-1_NT_Liver_3	1	4101535	0
1107-1_NT_Liver_2	1	4103846	0
1107-1_NT_Liver_1	1	4104530	0
1107-1_NT_Liver_1	1	4105043	0
1106-2_NT_Liver_2	1	4105555	1
1107-1_NT_Liver_2	1	4105724	0
1107-1_NT_Liver_1	1	4107683	0
1106-2_NT_Liver_2	1	4108262	1
1107-2_NT_Liver_2	1	4108851	0
1106-2_NT_Liver_3	1	4111325	1
1106-2_NT_Liver_1	1	4111817	1
1107-2_NT_Liver_1	1	4113317	0
1107-2_NT_Spleen_2	1	4113382	0
1106-1_NT_Liver_3	1	4113966	1
1107-1_NT_Liver_3	1	4114742	0
1107-2_NT_Liver_1	1	4116457	0
1107-1_NT_Liver_3	1	4117278	0
1107-2_NT_Liver_2	1	4118084	0
1106-2_NT_Liver_3	1	4118138	1
1107-1_NT_Liver_1	1	4119592	0
1106-2_NT_Liver_3	1	4120316	1
1106-2_NT_Liver_1	1	4121346	1
1106-2_NT_Liver_3	1	4121879	1
1106-2_NT_Liver_2	1	4122500	1
1106-2_NT_Liver_1	1	4123018	1
1106-2_NT_Liver_2	1	4124108	1
1106-2_NT_Liver_1	1	4124709	1
1106-1_NT_Liver_1	1	4128311	1
1106-2_NT_Liver_3	1	4129806	1
1106-1_NT_Liver_1	1	4130970	1
1107-2_NT_Liver_3	1	4131755	0
1106-1_NT_Liver_2	1	4131815	1
1106-2_NT_Liver_1	1	4134556	1
1107-2_NT_Liver_1	1	4134822	0
1106-1_NT_Liver_3	1	4135608	1
1107-2_NT_Spleen_2	1	4135608	0
1106-1_NT_Liver_3	1	4138189	1
1106-2_NT_Liver_3	1	4138465	1
1107-1_NT_Liver_2	1	4138941	0
1107-1_NT_Liver_1	1	4140537	0
1106-1_NT_Liver_2	1	4143781	1
1106-2_NT_Liver_3	1	4144703	1
1107-1_NT_Liver_3	1	4145084	0
1107-1_NT_Liver_2	1	4145378	0
1103-2_NT_Liver_3	1	4145846	1
1107-1_NT_Liver_1	1	4148037	0
1106-2_NT_Liver_3	1	4148208	1
1106-2_NT_Spleen_1	1	4148806	1
1106-2_NT_Liver_1	1	4152990	1
1107-2_NT_Liver_1	1	4153077	0
1106-2_NT_Liver_2	1	4154185	1
1107-1_NT_Liver_1	1	4155088	0
1106-2_NT_Liver_1	1	4155528	1
1107-1_NT_Liver_2	1	4155528	0
1106-1_NT_Liver_3	1	4156622	1
1106-1_NT_Liver_1	1	4158486	1
1106-2_NT_Liver_2	1	4162631	1
1106-2_NT_Liver_3	1	4162846	1
1107-2_NT_Liver_1	1	4162880	0
1107-1_NT_Liver_2	1	4163385	0
1107-1_NT_Liver_3	1	4163524	0
1107-2_NT_Liver_2	1	4164492	0
1107-2_NT_Liver_2	1	4164767	0
1106-1_NT_Liver_1	1	4166426	1
1106-1_NT_Liver_1	1	4166480	1
1106-1_NT_Liver_3	1	4167509	1
1107-2_NT_Liver_1	1	4167509	0
1107-2_NT_Liver_1	1	4167742	0
1106-2_NT_Liver_2	1	4170770	1
1107-1_NT_Liver_2	1	4170770	0
1106-1_NT_Liver_3	1	4172354	1
1106-2_NT_Liver_3	1	4174161	1
1107-2_NT_Liver_2	1	4174661	0
1107-1_NT_Liver_2	1	4175817	0
1106-2_NT_Liver_3	1	4178776	1
1106-1_NT_Liver_1	1	4179991	1
1107-2_NT_Liver_2	1	4183057	0
1107-2_NT_Liver_1	1	4184254	0
1107-1_NT_Liver_1	1	4184407	0
1106-2_NT_Liver_1	1	4184810	1
1106-2_NT_Liver_3	1	4185586	1
1107-1_NT_Liver_2	1	4185785	0
1107-2_NT_Liver_2	1	4186445	0
1106-2_NT_Liver_2	1	4186925	1
1107-2_NT_Liver_3	1	4186927	0
1107-1_NT_Liver_2	1	4186939	0
1107-2_NT_Liver_1	1	4187385	0
1106-2_NT_Liver_1	1	4191450	1
1106-1_NT_Liver_1	1	4194242	1
1107-1_NT_Liver_1	1	4195083	0
1107-2_NT_Liver_2	1	4195083	0
1106-1_NT_Liver_3	1	4195363	1
1107-2_NT_Liver_1	1	4196008	0
1107-2_NT_Liver_3	1	4196084	0
1107-2_NT_Liver_3	1	4197450	0
1106-2_NT_Liver_2	1	4198672	1
1107-2_NT_Lung_2	1	4198679	0
1106-1_NT_Liver_3	1	4199751	1
1107-1_NT_Liver_3	1	4199862	0
1107-2_NT_Lung_3	1	4201618	0
1107-1_NT_Liver_3	1	4201840	0
1107-2_NT_Lung_3	1	4202866	0
1107-2_NT_Liver_1	1	4207949	0
1107-1_NT_Liver_3	1	4208209	0
1106-2_NT_Skin_3	1	4209004	1
1106-1_NT_Liver_2	1	4209113	1
1106-1_NT_Liver_2	1	4209119	1
1107-1_NT_Liver_3	1	4210097	0
1107-2_NT_Liver_2	1	4212199	0
1107-2_NT_Liver_3	1	4212276	0
1107-2_NT_Liver_1	1	4212276	0
1106-2_NT_Liver_2	1	4213597	1
1107-2_NT_Liver_1	1	4213880	0
1107-2_NT_Liver_3	1	4214194	0
1107-2_NT_Liver_2	1	4215534	0
1107-2_NT_Spleen_1	1	4216245	0
1107-1_NT_Liver_3	1	4217237	0
1106-2_NT_Liver_1	1	4217372	1
1107-1_NT_Liver_2	1	4217491	0
1106-2_NT_Liver_1	1	4217554	1
1121-2_NT_Liver_3	1	4217983	0
1107-1_NT_Liver_2	1	4218426	0
1106-2_NT_Liver_1	1	4218564	1
1106-1_NT_Skin_1	1	4221898	1
1107-1_NT_Liver_1	1	4222624	0
1106-1_NT_Liver_3	1	4223139	1
1107-1_NT_Liver_2	1	4223240	0
1107-2_NT_Liver_2	1	4223678	0
1106-1_NT_Liver_3	1	4225389	1
1107-1_NT_Liver_3	1	4225750	0
1107-2_NT_Liver_2	1	4226277	0
1106-1_NT_Liver_3	1	4226379	1
1107-1_NT_Liver_3	1	4227316	0
1107-2_NT_Liver_3	1	4228826	0
1106-2_NT_Liver_2	1	4228890	1
1107-1_NT_Liver_2	1	4230817	0
1107-2_NT_Spleen_3	1	4231552	0
1107-2_NT_Liver_2	1	4231641	0
1107-2_NT_Liver_3	1	4232045	0
1107-1_NT_Liver_1	1	4232438	0
1106-1_NT_Liver_3	1	4234946	1
1107-1_NT_Liver_2	1	4236339	0
1107-2_NT_Lung_2	1	4236404	0
1107-1_NT_Liver_3	1	4236779	0
1107-1_NT_Liver_3	1	4238517	0
1106-2_NT_Liver_3	1	4239465	1
1106-1_NT_Liver_1	1	4239708	1
1107-1_NT_Liver_3	1	4240728	0
1106-2_NT_Liver_1	1	4241840	1
1106-2_NT_Lung_1	1	4241840	1
1106-2_NT_Liver_1	1	4242574	1
1106-2_NT_Liver_2	1	4242859	1
1107-1_NT_Liver_2	1	4243383	0
1106-2_NT_Liver_1	1	4243957	1
1106-2_NT_Liver_1	1	4244608	1
1107-1_NT_Liver_1	1	4244730	0
1107-1_NT_Liver_3	1	4244985	0
1107-2_NT_Liver_3	1	4245267	0
1107-2_NT_Liver_1	1	4245406	0
1106-2_NT_Liver_3	1	4245839	1
1107-1_NT_Liver_3	1	4247367	0
1107-2_NT_Liver_3	1	4248098	0
1107-2_NT_Liver_1	1	4248930	0
1106-2_NT_Liver_2	1	4253837	1
1106-2_NT_Liver_2	1	4253841	1
1107-1_NT_Spleen_3	1	4256041	0
1107-2_NT_Liver_2	1	4256041	0
1107-2_NT_Liver_2	1	4256043	0
1107-2_NT_Liver_3	1	4256045	0
1107-1_NT_Spleen_3	1	4263489	0
1107-2_NT_Liver_2	1	4263682	0
1106-1_NT_Liver_3	1	4264196	1
1106-2_NT_Liver_1	1	4265068	1
1107-2_NT_Liver_3	1	4265273	0
1107-1_NT_Liver_2	1	4265607	0
1106-2_NT_Liver_2	1	4267745	1
1106-2_NT_Liver_3	1	4267991	1
1106-2_NT_Liver_3	1	4268199	1
1107-2_NT_Liver_3	1	4269778	0
1106-2_NT_Liver_1	1	4270865	1
1107-2_NT_Liver_3	1	4271780	0
1106-2_NT_Liver_3	1	4271835	1
1107-1_NT_Liver_2	1	4272973	0
1106-1_NT_Skin_1	1	4274082	1
1107-2_NT_Liver_3	1	4275789	0
1107-2_NT_Liver_1	1	4277703	0
1106-2_NT_Liver_1	1	4278425	1
1106-2_NT_Liver_2	1	4278998	1
1106-1_NT_Liver_3	1	4279132	1
1106-2_NT_Liver_2	1	4279417	1
1107-2_NT_Spleen_1	1	4280241	0
1107-1_NT_Liver_3	1	4281485	0
1107-1_NT_Liver_3	1	4282105	0
1107-1_NT_Liver_3	1	4282188	0
1107-2_NT_Liver_2	1	4283377	0
1107-1_NT_Liver_3	1	4285472	0
1106-2_NT_Liver_2	1	4287677	1
1106-1_NT_Liver_3	1	4288699	1
1107-1_NT_Liver_3	1	4289497	0
1106-1_NT_Liver_1	1	4289616	1
1106-1_NT_Liver_3	1	4290023	1
1107-1_NT_Liver_3	1	4290895	0
1107-2_NT_Liver_2	1	4291459	0
1107-2_NT_Liver_2	1	4292649	0
1106-2_NT_Liver_1	1	4292842	1
1106-2_NT_Liver_2	1	4294679	1
1106-1_NT_Liver_1	1	4295068	1
1107-1_NT_Liver_1	1	4295399	0
1106-2_NT_Liver_1	1	4296863	1
1106-1_NT_Liver_1	1	4298480	1
1107-2_NT_Liver_1	1	4299152	0
1107-1_NT_Liver_3	1	4300342	0
1106-2_NT_Liver_2	1	4302094	1
1107-2_NT_Liver_3	1	4302688	0
1107-1_NT_Liver_3	1	4302857	0
1107-1_NT_Spleen_1	1	4304457	0
1106-1_NT_Liver_1	1	4306004	1
1106-2_NT_Liver_1	1	4307246	1
1107-1_NT_Liver_1	1	4308689	0
1106-2_NT_Liver_3	1	4310724	1
1106-1_NT_Liver_3	1	4310730	1
1107-2_NT_Liver_2	1	4311154	0
1106-2_NT_Liver_1	1	4311325	1
1107-2_NT_Liver_3	1	4312501	0
1106-1_NT_Liver_3	1	4312816	1
1106-2_NT_Liver_1	1	4312820	1
1106-1_NT_Liver_3	1	4312973	1
1107-2_NT_Liver_1	1	4313100	0
1107-1_NT_Liver_3	1	4313237	0
1107-1_NT_Skin_2	1	4313237	0
1106-1_NT_Liver_1	1	4313237	1
1107-2_NT_Liver_1	1	4313574	0
1106-1_NT_Liver_3	1	4314545	1
1107-2_NT_Skin_2	1	4315300	0
1106-1_NT_Liver_3	1	4317816	1
1106-1_NT_Liver_1	1	4317850	1
1106-2_NT_Liver_3	1	4319595	1
1107-2_NT_Liver_2	1	4319673	0
1106-1_NT_Liver_1	1	4321297	1
1106-2_NT_Liver_3	1	4323634	1
1106-2_NT_Spleen_1	1	4323634	1
1058-1_NT_Liver_2	1	4324440	1
1107-2_NT_Liver_1	1	4325369	0
1107-2_NT_Liver_1	1	4325898	0
1107-1_NT_Liver_1	1	4325958	0
1106-2_NT_Liver_2	1	4326198	1
1106-1_NT_Liver_3	1	4327842	1
1106-2_NT_Liver_2	1	4328469	1
1106-2_NT_Liver_1	1	4328497	1
1106-2_NT_Liver_1	1	4329420	1
1107-1_NT_Liver_2	1	4329468	0
1107-2_NT_Liver_3	1	4330186	0
1107-2_NT_Liver_1	1	4332096	0
1106-2_NT_Liver_3	1	4332624	1
1106-1_NT_Liver_3	1	4332732	1
1107-2_NT_Liver_3	1	4333217	0
1107-1_NT_Spleen_2	1	4333612	0
1107-1_NT_Spleen_1	1	4333914	0
1107-1_NT_Liver_2	1	4338209	0
1107-2_NT_Liver_1	1	4340627	0
1103-1_NT_Spleen_3	1	4342732	1
1106-2_NT_Liver_2	1	4342913	1
1107-1_NT_Liver_2	1	4343066	0
1106-1_NT_Liver_3	1	4343753	1
1106-2_NT_Liver_3	1	4344241	1
1107-2_NT_Liver_3	1	4344241	0
1107-2_NT_Skin_1	1	4344241	0
1107-2_NT_Spleen_3	1	4344842	0
1106-1_NT_Liver_1	1	4347185	1
1107-1_NT_Liver_1	1	4347185	0
1106-1_NT_Skin_3	1	4350453	1
1106-2_NT_Liver_3	1	4353077	1
1106-2_NT_Liver_3	1	4355956	1
1107-2_NT_Liver_3	1	4355956	0
1106-1_NT_Liver_1	1	4357551	1
1106-1_NT_Liver_2	1	4358068	1
1107-1_NT_Liver_1	1	4359262	0
1107-1_NT_Liver_2	1	4359917	0
1107-2_NT_Liver_1	1	4361880	0
1106-1_NT_Liver_3	1	4362783	1
1106-2_NT_Liver_2	1	4363306	1
1107-1_NT_Liver_2	1	4363306	0
1107-2_NT_Liver_3	1	4365345	0
1106-2_NT_Liver_1	1	4365590	1
1107-2_NT_Liver_3	1	4365722	0
1106-2_NT_Liver_2	1	4366222	1
1106-1_NT_Liver_1	1	4366448	1
1106-2_NT_Liver_2	1	4366622	1
1107-1_NT_Liver_2	1	4367204	0
1107-2_NT_Liver_1	1	4367204	0
1107-2_NT_Liver_3	1	4367204	0
1120-1_NT_Spleen_2	1	4367204	1
1107-2_NT_Liver_3	1	4369282	0
1107-2_NT_Lung_3	1	4369282	0
1104-2_NT_Liver_2	1	4370007	0
1106-2_NT_Liver_3	1	4370209	1
1107-1_NT_Liver_2	1	4370651	0
1107-2_NT_Liver_3	1	4370699	0
1106-2_NT_Liver_3	1	4370715	1
1106-2_NT_Liver_3	1	4370719	1
1106-2_NT_Liver_1	1	4372656	1
1107-2_NT_Liver_3	1	4375516	0
1107-1_NT_Spleen_3	1	4376972	0
1106-2_NT_Liver_3	1	4377620	1
1106-1_NT_Liver_3	1	4379104	1
1107-2_NT_Liver_1	1	4379267	0
1107-2_NT_Liver_3	1	4380668	0
1107-1_NT_Liver_2	1	4380790	0
1107-2_NT_Liver_3	1	4382106	0
1107-2_NT_Spleen_1	1	4383234	0
1106-2_NT_Liver_2	1	4385782	1
1058-2_NT_Liver_3	1	4386295	1
1107-2_NT_Liver_2	1	4386731	0
1106-2_NT_Liver_1	1	4386763	1
1106-2_NT_Liver_1	1	4387737	1
1107-1_NT_Liver_1	1	4388601	0
1107-1_NT_Lung_1	1	4389522	0
1106-2_NT_Liver_1	1	4389975	1
1106-2_NT_Liver_3	1	4391966	1
1106-2_NT_Liver_3	1	4394492	1
1107-2_NT_Liver_1	1	4401376	0
1106-2_NT_Liver_2	1	4401776	1
1107-2_NT_Liver_1	1	4401850	0
1106-2_NT_Liver_1	1	4402512	1
1107-2_NT_Liver_3	1	4402979	0
1107-2_NT_Liver_2	1	4407688	0
1106-1_NT_Liver_3	1	4407991	1
1103-2_NT_Skin_2	1	4409093	1
1106-1_NT_Liver_3	1	4409387	1
1107-1_NT_Liver_2	1	4409508	0
1107-1_NT_Liver_2	1	4410948	0
1106-2_NT_Liver_2	1	4411442	1
1106-2_NT_Liver_1	1	4413548	1
1106-2_NT_Liver_2	1	4413550	1
1107-2_NT_Liver_1	1	4413632	0
1107-2_NT_Liver_1	1	4413667	0
1106-1_NT_Liver_1	1	4413687	1
1106-1_NT_Liver_1	1	4413959	1
1106-1_NT_Liver_3	1	4415007	1
1107-2_NT_Liver_1	1	4416819	0
1106-2_NT_Liver_2	1	4416886	1
1107-1_NT_Liver_2	1	4417300	0
1106-1_NT_Liver_3	1	4417352	1
1106-2_NT_Liver_2	1	4418853	1
1107-1_NT_Spleen_2	1	4419901	0
1106-1_NT_Liver_2	1	4421830	1
1106-1_NT_Liver_3	1	4423549	1
1107-2_NT_Liver_2	1	4423605	0
1107-2_NT_Skin_2	1	4426374	0
1107-1_NT_Liver_2	1	4426581	0
1106-2_NT_Liver_2	1	4428698	1
1106-2_NT_Liver_1	1	4431441	1
1106-2_NT_Liver_3	1	4431488	1
1107-2_NT_Liver_2	1	4433112	0
1107-2_NT_Liver_3	1	4434627	0
1106-2_NT_Liver_1	1	4437962	1
1106-1_NT_Liver_3	1	4438166	1
1107-2_NT_Liver_1	1	4439483	0
1107-1_NT_Liver_3	1	4440206	0
1107-1_NT_Liver_3	1	4446851	0
1107-2_NT_Liver_1	1	4446912	0
1106-2_NT_Liver_3	1	4446934	1
1106-2_NT_Liver_3	1	4447871	1
1107-2_NT_Liver_1	1	4448688	0
1106-1_NT_Liver_3	1	4449031	1
1106-1_NT_Liver_1	1	4449047	1
1106-1_NT_Liver_1	1	4449051	1
1107-1_NT_Liver_2	1	4449067	0
1107-1_NT_Liver_2	1	4449088	0
1120-1_NT_Lung_2	1	4450234	1
1107-2_NT_Liver_1	1	4450398	0
1107-2_NT_Liver_2	1	4450666	0
1106-2_NT_Liver_1	1	4452223	1
1106-2_NT_Liver_1	1	4453184	1
1107-2_NT_Liver_1	1	4456049	0
1107-2_NT_Liver_1	1	4457416	0
1107-2_NT_Liver_3	1	4461745	0
1107-2_NT_Liver_3	1	4465368	0
1106-2_NT_Liver_1	1	4467417	1
1107-1_NT_Liver_3	1	4467495	0
1107-1_NT_Lung_3	1	4467495	0
1107-2_NT_Spleen_2	1	4472014	0
1059-1_NT_Liver_1	1	4472676	0
1107-1_NT_Liver_1	1	4472676	0
1107-1_NT_Spleen_1	1	4479017	0
1107-2_NT_Liver_2	1	4479734	0
1106-2_NT_Liver_2	1	4480089	1
1106-2_NT_Liver_3	1	4481635	1
1107-2_NT_Liver_3	1	4481635	0
1106-2_NT_Liver_3	1	4483475	1
1107-2_NT_Liver_1	1	4483554	0
1106-2_NT_Liver_3	1	4487238	1
1106-2_NT_Liver_2	1	4488152	1
1106-1_NT_Liver_3	1	4494578	1
1107-1_NT_Liver_2	1	4494919	0
1107-2_NT_Liver_1	1	4495133	0
1106-1_NT_Liver_3	1	4496406	1
1106-2_NT_Skin_3	1	4499628	1
1107-2_NT_Liver_2	1	4500109	0
1106-1_NT_Liver_1	1	4500569	1
1107-1_NT_Liver_2	1	4501844	0
1106-2_NT_Liver_1	1	4502570	1
1106-2_NT_Liver_3	1	4505787	1
1106-2_NT_Spleen_1	1	4505787	1
1107-1_NT_Spleen_3	1	4506299	0
1107-2_NT_Liver_3	1	4506674	0
1106-1_NT_Liver_1	1	4507267	1
1106-1_NT_Liver_2	1	4507804	1
1107-2_NT_Liver_2	1	4508200	0
1106-1_NT_Liver_3	1	4509151	1
1106-2_NT_Liver_1	1	4509151	1
1058-2_NT_Liver_1	1	4509987	1
1107-1_NT_Liver_2	1	4510181	0
1107-2_NT_Liver_1	1	4510976	0
1106-2_NT_Liver_3	1	4519111	1
1107-2_NT_Spleen_2	1	4520608	0
1106-2_NT_Liver_2	1	4524406	1
1106-1_NT_Liver_3	1	4527129	1
1107-1_NT_Liver_2	1	4527213	0
1107-2_NT_Liver_1	1	4530041	0
1107-1_NT_Liver_2	1	4530435	0
1107-1_NT_Liver_3	1	4532365	0
1107-1_NT_Liver_3	1	4532606	0
1107-2_NT_Liver_3	1	4532606	0
1058-2_NT_Liver_3	1	4533311	1
1107-1_NT_Lung_1	1	4534153	0
1107-2_NT_Lung_1	1	4534153	0
1107-2_NT_Spleen_3	1	4534153	0
1107-2_NT_Liver_1	1	4534665	0
1107-1_NT_Liver_1	1	4535594	0
1107-2_NT_Liver_1	1	4535948	0
1106-1_NT_Liver_2	1	4536269	1
1107-1_NT_Liver_3	1	4538709	0
1106-2_NT_Liver_3	1	4538747	1
1106-2_NT_Liver_2	1	4538937	1
1107-1_NT_Spleen_1	1	4538955	0
1106-2_NT_Liver_2	1	4539006	1
1106-2_NT_Liver_2	1	4540758	1
1107-1_NT_Liver_1	1	4543121	0
1107-2_NT_Liver_1	1	4543133	0
1107-1_NT_Liver_1	1	4544428	0
1106-2_NT_Liver_1	1	4545025	1
1104-1_NT_Liver_1	1	4545036	0
1104-1_NT_Liver_1	1	4545038	0
1107-1_NT_Liver_3	1	4546308	0
1107-2_NT_Liver_3	1	4546651	0
1106-2_NT_Liver_1	1	4548380	1
1107-2_NT_Liver_3	1	4548697	0
1106-1_NT_Liver_3	1	4549609	1
1107-1_NT_Liver_2	1	4550616	0
1106-1_NT_Spleen_3	1	4550818	1
1107-2_NT_Liver_2	1	4550837	0
1107-2_NT_Liver_1	1	4550858	0
1106-2_NT_Liver_3	1	4552462	1
1107-2_NT_Liver_3	1	4554675	0
1058-2_NT_Liver_3	1	4554675	1
1106-2_NT_Liver_1	1	4554870	1
1106-2_NT_Liver_1	1	4555410	1
1106-2_NT_Liver_2	1	4568068	1
1106-2_NT_Liver_2	1	4569121	1
1106-1_NT_Liver_1	1	4570581	1
1107-1_NT_Liver_2	1	4571518	0
1107-1_NT_Skin_1	1	4573093	0
1107-1_NT_Skin_3	1	4573093	0
1106-2_NT_Liver_3	1	4575321	1
1058-2_NT_Skin_1	1	4577931	1
1107-2_NT_Liver_1	1	4578414	0
1106-2_NT_Liver_2	1	4578426	1
1107-1_NT_Liver_2	1	4579127	0
1107-2_NT_Liver_1	1	4581068	0
1106-2_NT_Liver_1	1	4581994	1
1107-1_NT_Liver_1	1	4583113	0
1106-2_NT_Liver_2	1	4584200	1
1106-1_NT_Spleen_1	1	4584351	1
1107-1_NT_Lung_2	1	4586064	0
1106-2_NT_Liver_2	1	4587757	1
1106-2_NT_Liver_1	1	4590969	1
1107-1_NT_Liver_3	1	4599988	0
1107-1_NT_Liver_2	1	4600116	0
1107-2_NT_Liver_1	1	4602095	0
1107-2_NT_Liver_3	1	4603717	0
1059-1_NT_Lung_2	1	4604567	0
1106-2_NT_Liver_2	1	4609472	1
1107-1_NT_Liver_1	1	4610039	0
1107-1_NT_Liver_2	1	4615082	0
1106-1_NT_Liver_3	1	4617159	1
1107-2_NT_Liver_3	1	4618090	0
1106-2_NT_Liver_1	1	4618242	1
1107-2_NT_Liver_3	1	4618263	0
1106-2_NT_Liver_3	1	4618962	1
1107-2_NT_Liver_3	1	4619491	0
1107-1_NT_Liver_2	1	4619923	0
1106-2_NT_Liver_3	1	4619931	1
1106-2_NT_Liver_2	1	4619939	1
1058-1_NT_Liver_3	1	4624031	1
1106-1_NT_Liver_3	1	4624031	1
1106-2_NT_Liver_2	1	4624403	1
1121-2_NT_Spleen_1	1	4626260	0
1107-2_NT_Liver_1	1	4626388	0
1107-2_NT_Spleen_1	1	4631998	0
1107-1_NT_Liver_2	1	4632476	0
1107-1_NT_Liver_1	1	4634277	0
1107-1_NT_Liver_2	1	4635182	0
1107-2_NT_Liver_3	1	4635188	0
1107-2_NT_Liver_3	1	4638149	0
1107-1_NT_Liver_3	1	4639398	0
1106-2_NT_Spleen_1	1	4639433	1
1107-2_NT_Liver_1	1	4639433	0
1107-2_NT_Liver_2	1	4640717	0
1107-1_NT_Liver_3	1	4640743	0
1106-1_NT_Liver_3	1	4646573	1
1107-1_NT_Liver_3	1	4646749	0
1107-2_NT_Liver_2	1	4651701	0
1107-1_NT_Spleen_2	1	4657190	0
1107-2_NT_Spleen_3	1	4657747	0
1107-2_NT_Liver_3	1	4657986	0
1106-1_NT_Liver_1	1	4659081	1
1107-1_NT_Liver_2	1	4659587	0
1107-1_NT_Liver_1	1	4662374	0
1106-2_NT_Liver_1	1	4669662	1
1107-1_NT_Liver_3	1	4676769	0
1106-2_NT_Liver_1	1	4676877	1
1107-1_NT_Spleen_3	1	4677010	0
1107-2_NT_Liver_3	1	4682440	0
1107-1_NT_Liver_3	1	4685396	0
1107-2_NT_Liver_3	1	4685516	0
1107-1_NT_Liver_3	1	4687425	0
1107-1_NT_Liver_1	1	4690552	0
1106-2_NT_Liver_3	1	4690998	1
1104-1_NT_Liver_2	1	4694254	0
1106-2_NT_Liver_2	1	4696350	1
1106-1_NT_Liver_3	1	4696776	1
1107-2_NT_Liver_1	1	4696838	0
1107-1_NT_Liver_1	1	4697132	0
1106-1_NT_Liver_3	1	4697552	1
1107-2_NT_Liver_3	1	4697874	0
1107-2_NT_Liver_1	1	4698810	0
1107-1_NT_Liver_3	1	4698908	0
1107-1_NT_Liver_2	1	4698908	0
1107-2_NT_Liver_1	1	4700606	0
1106-1_NT_Liver_3	1	4700608	1
1106-2_NT_Liver_3	1	4700610	1
1106-2_NT_Liver_2	1	4701525	1
1107-1_NT_Liver_3	1	4704372	0
1107-1_NT_Liver_2	1	4704752	0
1107-1_NT_Lung_2	1	4707977	0
1058-1_NT_Liver_2	1	4711360	1
1058-1_NT_Lung_2	1	4711360	1
1058-1_NT_Skin_2	1	4711360	1
1058-1_NT_Spleen_1	1	4711360	1
1058-2_NT_Liver_2	1	4711360	1
1058-2_NT_Skin_3	1	4711360	1
1058-2_NT_Spleen_2	1	4711360	1
1103-2_NT_Lung_3	1	4711360	1
1103-2_NT_Spleen_3	1	4711360	1
1104-1_NT_Liver_2	1	4711360	0
1104-1_NT_Lung_2	1	4711360	0
1104-1_NT_Lung_3	1	4711360	0
1104-1_NT_Skin_1	1	4711360	0
1104-2_NT_Lung_1	1	4711360	0
1104-2_NT_Lung_2	1	4711360	0
1106-1_NT_Liver_2	1	4711360	1
1106-1_NT_Lung_2	1	4711360	1
1106-2_NT_Liver_2	1	4711360	1
1106-2_NT_Lung_2	1	4711360	1
1106-2_NT_Lung_3	1	4711360	1
1106-2_NT_Spleen_1	1	4711360	1
1107-1_NT_Liver_1	1	4711360	0
1107-1_NT_Liver_2	1	4711360	0
1107-1_NT_Spleen_3	1	4711360	0
1107-2_NT_Skin_1	1	4711360	0
1107-2_NT_Spleen_2	1	4711360	0
1107-2_NT_Spleen_3	1	4711360	0
1120-2_NT_Lung_2	1	4711360	1
1120-2_NT_Spleen_1	1	4711360	1
1106-1_NT_Liver_1	1	4712494	1
1107-2_NT_Liver_3	1	4714870	0
1107-1_NT_Liver_2	1	4721353	0
1107-2_NT_Liver_1	1	4721888	0
1107-2_NT_Liver_3	1	4722427	0
1107-2_NT_Liver_2	1	4724395	0
1107-2_NT_Liver_3	1	4724502	0
1106-2_NT_Liver_3	1	4724599	1
1107-1_NT_Liver_3	1	4725497	0
1107-2_NT_Spleen_1	1	4725712	0
1107-1_NT_Liver_2	1	4725793	0
1106-2_NT_Liver_1	1	4725805	1
1106-1_NT_Lung_2	1	4725815	1
1107-1_NT_Liver_1	1	4726753	0
1107-2_NT_Liver_3	1	4727334	0
1107-2_NT_Spleen_2	1	4728733	0
1106-2_NT_Liver_2	1	4729433	1
1106-2_NT_Liver_2	1	4732305	1
1107-2_NT_Liver_2	1	4733282	0
1120-1_NT_Lung_1	1	4736184	1
1106-1_NT_Liver_3	1	4736858	1
1106-1_NT_Liver_3	1	4738068	1
1107-1_NT_Liver_1	1	4740265	0
1106-2_NT_Liver_3	1	4740385	1
1106-2_NT_Liver_2	1	4741684	1
1107-2_NT_Liver_2	1	4743531	0
1107-1_NT_Lung_2	1	4743535	0
1106-1_NT_Liver_3	1	4743877	1
1106-2_NT_Liver_2	1	4744134	1
1106-2_NT_Liver_1	1	4744945	1
1107-1_NT_Liver_1	1	4745117	0
1107-2_NT_Liver_3	1	4747200	0
1103-1_NT_Liver_3	1	4749857	1
1107-1_NT_Spleen_3	1	4750006	0
1121-2_NT_Spleen_2	1	4750010	0
1107-2_NT_Spleen_2	1	4750185	0
1106-1_NT_Liver_1	1	4750704	1
1106-2_NT_Liver_3	1	4751094	1
1106-2_NT_Liver_2	1	4751764	1
1107-2_NT_Spleen_3	1	4753136	0
1107-2_NT_Liver_1	1	4753901	0
1107-2_NT_Liver_1	1	4756414	0
1107-1_NT_Liver_3	1	4757643	0
1106-1_NT_Liver_3	1	4758451	1
1107-2_NT_Spleen_3	1	4758948	0
1107-1_NT_Liver_1	1	4764146	0
1106-2_NT_Liver_1	1	4768790	1
1107-1_NT_Liver_1	1	4770504	0
1107-2_NT_Liver_2	1	4770833	0
1107-1_NT_Spleen_2	1	4771922	0
1107-2_NT_Liver_2	1	4772676	0
1106-1_NT_Liver_1	1	4774929	1
1106-2_NT_Liver_1	1	4776450	1
1107-2_NT_Liver_2	1	4777870	0
1107-2_NT_Liver_1	1	4778679	0
1106-2_NT_Liver_2	1	4779469	1
1106-1_NT_Liver_3	1	4780317	1
1107-1_NT_Liver_2	1	4780321	0
1106-2_NT_Liver_1	1	4780465	1
1107-1_NT_Liver_3	1	4782565	0
1107-2_NT_Liver_3	1	4783494	0
1104-2_NT_Liver_1	1	4783551	0
1107-2_NT_Liver_2	1	4783990	0
1106-2_NT_Liver_3	1	4788506	1
1106-2_NT_Liver_1	1	4794078	1
1107-1_NT_Liver_2	1	4798940	0
1058-2_NT_Liver_3	1	4803357	1
1107-2_NT_Liver_2	1	4809977	0
1106-1_NT_Liver_3	1	4810013	1
1107-1_NT_Liver_1	1	4812903	0
1106-1_NT_Liver_3	1	4815577	1
1106-1_NT_Liver_3	1	4815584	1
1106-1_NT_Liver_3	1	4818840	1
1106-1_NT_Spleen_3	1	4819063	1
1106-2_NT_Liver_2	1	4819063	1
1107-1_NT_Liver_2	1	4819195	0
1107-1_NT_Liver_1	1	4819965	0
1107-1_NT_Liver_1	1	4819967	0
1106-1_NT_Liver_3	1	4820918	1
1107-2_NT_Liver_3	1	4821026	0
1106-2_NT_Liver_3	1	4821528	1
1107-2_NT_Liver_2	1	4822173	0
1104-2_NT_Liver_1	1	4822838	0
1106-2_NT_Liver_1	1	4822838	1
1106-2_NT_Liver_2	1	4822850	1
1107-1_NT_Liver_2	1	4823382	0
1107-1_NT_Lung_3	1	4823382	0
1106-2_NT_Liver_2	1	4825697	1
1106-2_NT_Liver_1	1	4827329	1
1107-1_NT_Liver_2	1	4830713	0
1107-2_NT_Liver_3	1	4831867	0
1107-2_NT_Liver_2	1	4832848	0
1107-1_NT_Liver_2	1	4836552	0
1106-2_NT_Liver_1	1	4836606	1
1106-2_NT_Liver_3	1	4836936	1
1106-2_NT_Liver_1	1	4837126	1
1107-2_NT_Liver_1	1	4838188	0
1107-1_NT_Liver_2	1	4838882	0
1107-1_NT_Liver_3	1	4839619	0
1107-1_NT_Spleen_3	1	4840407	0
1106-2_NT_Liver_3	1	4844501	1
1106-2_NT_Liver_3	1	4845512	1
1106-1_NT_Liver_1	1	4845544	1
1107-2_NT_Spleen_2	1	4845680	0
1107-1_NT_Liver_3	1	4845923	0
1107-2_NT_Liver_3	1	4846090	0
1107-2_NT_Liver_1	1	4847435	0
1106-2_NT_Liver_3	1	4849050	1
1107-1_NT_Liver_3	1	4849898	0
1107-2_NT_Liver_1	1	4849898	0
1106-2_NT_Liver_2	1	4849898	1
1107-1_NT_Spleen_2	1	4849916	0
1106-2_NT_Liver_1	1	4849934	1
1107-2_NT_Liver_1	1	4851467	0
1107-2_NT_Liver_1	1	4852841	0
1107-1_NT_Liver_3	1	4853853	0
1107-2_NT_Liver_3	1	4853853	0
1107-2_NT_Liver_1	1	4854394	0
1107-2_NT_Liver_3	1	4855782	0
1107-2_NT_Liver_1	1	4856266	0
1107-2_NT_Liver_3	1	4856349	0
1107-2_NT_Liver_3	1	4858807	0
1107-1_NT_Liver_3	1	4859991	0
1107-1_NT_Liver_2	1	4860650	0
1107-1_NT_Liver_3	1	4860650	0
1107-1_NT_Liver_2	1	4861188	0
1107-1_NT_Liver_1	1	4861469	0
1107-1_NT_Liver_2	1	4861469	0
1120-1_NT_Lung_3	1	4861469	1
1107-1_NT_Liver_1	1	4862366	0
1107-1_NT_Liver_3	1	4862820	0
1107-2_NT_Liver_3	1	4862820	0
1107-2_NT_Liver_2	1	4863363	0
1107-1_NT_Liver_2	1	4863402	0
1107-2_NT_Liver_1	1	4864037	0
1107-1_NT_Spleen_3	1	4865136	0
1107-2_NT_Liver_1	1	4867114	0
1107-2_NT_Liver_1	1	4867343	0
1106-1_NT_Skin_3	1	4867697	1
1106-2_NT_Liver_3	1	4868091	1
1107-2_NT_Liver_3	1	4868582	0
1106-2_NT_Liver_2	1	4868883	1
1107-1_NT_Liver_2	1	4869392	0
1106-2_NT_Liver_1	1	4869392	1
1107-2_NT_Liver_2	1	4869646	0
1107-1_NT_Liver_2	1	4870486	0
1107-2_NT_Liver_1	1	4872038	0
1106-2_NT_Liver_3	1	4872304	1
1107-1_NT_Liver_1	1	4873933	0
1107-1_NT_Liver_2	1	4875425	0
1059-2_NT_Liver_2	1	4876751	0
1107-1_NT_Liver_2	1	4879182	0
1106-2_NT_Liver_3	1	4881957	1
1107-2_NT_Liver_2	1	4882054	0
1106-2_NT_Liver_1	1	4882151	1
1107-2_NT_Liver_3	1	4882151	0
1106-2_NT_Liver_3	1	4882697	1
1107-1_NT_Liver_3	1	4884453	0
1103-2_NT_Lung_3	1	4885251	1
1103-1_NT_Liver_3	1	4886462	1
1107-1_NT_Liver_2	1	4886575	0
1106-2_NT_Liver_2	1	4888210	1
1106-2_NT_Liver_1	1	4889235	1
1107-1_NT_Spleen_1	1	4889436	0
1107-2_NT_Spleen_1	1	4889436	0
1106-2_NT_Liver_2	1	4889440	1
1107-2_NT_Lung_2	1	4890231	0
1106-2_NT_Liver_1	1	4891156	1
1107-1_NT_Liver_2	1	4891156	0
1107-2_NT_Liver_1	1	4892083	0
1107-1_NT_Lung_2	1	4892087	0
1107-1_NT_Liver_3	1	4892141	0
1107-2_NT_Liver_3	1	4892786	0
1106-1_NT_Liver_3	1	4892880	1
1107-2_NT_Liver_1	1	4893368	0
1106-2_NT_Liver_2	1	4893925	1
1106-1_NT_Liver_1	1	4894320	1
1107-1_NT_Liver_3	1	4895833	0
1106-1_NT_Spleen_3	1	4896193	1
1106-2_NT_Liver_3	1	4898936	1
1107-1_NT_Liver_2	1	4900055	0
1106-1_NT_Liver_1	1	4900081	1
1107-2_NT_Liver_1	1	4901453	0
1107-1_NT_Liver_3	1	4901895	0
1107-1_NT_Spleen_2	1	4902004	0
1107-2_NT_Liver_3	1	4903587	0
1106-1_NT_Liver_3	1	4904284	1
1107-1_NT_Liver_2	1	4904700	0
1106-1_NT_Liver_3	1	4905505	1
1107-2_NT_Liver_2	1	4905836	0
1106-2_NT_Liver_2	1	4906698	1
1104-2_NT_Liver_1	1	4907673	0
1107-1_NT_Liver_3	1	4907673	0
1107-2_NT_Liver_1	1	4908210	0
1107-2_NT_Liver_2	1	4908210	0
1106-2_NT_Liver_1	1	4909418	1
1104-1_NT_Liver_1	1	4909772	0
1107-2_NT_Liver_3	1	4910291	0
1106-2_NT_Liver_3	1	4915052	1
1107-1_NT_Spleen_2	1	4915165	0
1120-1_NT_Liver_2	1	4915165	1
1107-1_NT_Liver_1	1	4915512	0
1107-2_NT_Liver_3	1	4917029	0
1106-2_NT_Liver_2	1	4917277	1
1106-2_NT_Liver_3	1	4917964	1
1107-2_NT_Liver_1	1	4918092	0
1106-2_NT_Liver_1	1	4918145	1
1106-2_NT_Liver_2	1	4918210	1
1107-2_NT_Spleen_2	1	4921946	0
1107-2_NT_Liver_1	1	4922939	0
1106-2_NT_Liver_2	1	4923031	1
1107-2_NT_Liver_2	1	4923315	0
1106-1_NT_Liver_3	1	4923492	1
1107-2_NT_Liver_2	1	4923500	0
1107-1_NT_Spleen_1	1	4924575	0
1106-2_NT_Spleen_2	1	4928675	1
1106-2_NT_Liver_3	1	4929031	1
1107-2_NT_Liver_2	1	4930343	0
1107-2_NT_Liver_2	1	4930496	0
1106-2_NT_Liver_1	1	4930690	1
1106-2_NT_Liver_1	1	4930954	1
1107-2_NT_Liver_1	1	4930954	0
1107-2_NT_Liver_3	1	4930954	0
1106-2_NT_Liver_2	1	4931232	1
1106-1_NT_Liver_2	1	4934955	1
1107-2_NT_Liver_3	1	4936737	0
1106-2_NT_Lung_1	1	4937868	1
1106-2_NT_Liver_3	1	4941160	1
1107-1_NT_Spleen_2	1	4941668	0
1107-2_NT_Lung_2	1	4941684	0
1107-1_NT_Liver_3	1	4941953	0
1107-2_NT_Liver_2	1	4942707	0
1107-2_NT_Liver_1	1	4942709	0
1107-2_NT_Liver_2	1	4944913	0
1107-2_NT_Liver_1	1	4946180	0
1107-2_NT_Liver_3	1	4946283	0
1107-1_NT_Skin_3	1	4946833	0
1107-2_NT_Liver_3	1	4946955	0
1103-1_NT_Skin_3	1	4948278	1
1106-2_NT_Liver_2	1	4948476	1
1107-1_NT_Liver_3	1	4954101	0
1106-2_NT_Liver_3	1	4954547	1
1107-1_NT_Liver_1	1	4954663	0
1107-2_NT_Liver_2	1	4955163	0
1106-2_NT_Liver_1	1	4955167	1
1107-2_NT_Spleen_3	1	4957951	0
1106-2_NT_Liver_1	1	4960559	1
1106-1_NT_Liver_3	1	4960844	1
1106-2_NT_Liver_2	1	4960863	1
1107-1_NT_Liver_1	1	4964859	0
1107-1_NT_Liver_3	1	4965086	0
1107-2_NT_Liver_1	1	4965704	0
1106-2_NT_Liver_1	1	4965893	1
1106-2_NT_Liver_3	1	4967578	1
1107-2_NT_Liver_1	1	4967762	0
1106-2_NT_Liver_1	1	4971015	1
1106-1_NT_Liver_3	1	4971420	1
1107-1_NT_Liver_1	1	4972077	0
1106-2_NT_Liver_3	1	4974159	1
1107-1_NT_Liver_1	1	4974480	0
1121-2_NT_Lung_2	1	4974480	0
1107-2_NT_Liver_2	1	4981786	0
1107-1_NT_Liver_3	1	4982080	0
1107-2_NT_Liver_3	1	4985979	0
1107-2_NT_Spleen_1	1	4988750	0
[truncated: 541,059 more rows]
