# Supplementary material for: Sequencing methods and datasets to improve functional interpretation of sleeping beauty mutagenesis screens
Source: BMC Genomics. 2014 Dec 19;15(1):1150. doi: 10.1186/1471-2164-15-1150 (PMC4378557; doi:10.1186/1471-2164-15-1150)
Supplement: Supplementary file 8 — Additional file 8: Supplemental data. Processed data sets obtained by mapping using both the IAS and the map-corrected IAS method (IASmc). (ZIP 5 MB) [file 12864_2014_6920_MOESM8_ESM.zip › supplemental_data/sample_info.txt]

Sample_ID	Tnp_strain	Gender
1106-1_NT_Liver_1	TG6113	male
1106-1_NT_Liver_2	TG6113	male
1106-1_NT_Liver_3	TG6113	male
1106-1_NT_SpLeen_1	TG6113	male
1106-1_NT_SpLeen_2	TG6113	male
1106-1_NT_SpLeen_3	TG6113	male
1106-1_NT_Lung_1	TG6113	male
1106-1_NT_Lung_2	TG6113	male
1106-1_NT_Lung_3	TG6113	male
1106-1_NT_Skin_1	TG6113	male
1106-1_NT_Skin_2	TG6113	male
1106-1_NT_Skin_3	TG6113	male
1106-2_NT_Liver_1	TG6113	male
1106-2_NT_Liver_2	TG6113	male
1106-2_NT_Liver_3	TG6113	male
1106-2_NT_SpLeen_1	TG6113	male
1106-2_NT_SpLeen_2	TG6113	male
1106-2_NT_SpLeen_3	TG6113	male
1106-2_NT_Lung_1	TG6113	male
1106-2_NT_Lung_2	TG6113	male
1106-2_NT_Lung_3	TG6113	male
1106-2_NT_Skin_1	TG6113	male
1106-2_NT_Skin_2	TG6113	male
1106-2_NT_Skin_3	TG6113	male
1107-1_NT_Liver_1	TG6113	female
1107-1_NT_Liver_2	TG6113	female
1107-1_NT_Liver_3	TG6113	female
1107-1_NT_SpLeen_1	TG6113	female
1107-1_NT_SpLeen_2	TG6113	female
1107-1_NT_SpLeen_3	TG6113	female
1107-1_NT_Lung_1	TG6113	female
1107-1_NT_Lung_2	TG6113	female
1107-1_NT_Lung_3	TG6113	female
1107-1_NT_Skin_1	TG6113	female
1107-1_NT_Skin_2	TG6113	female
1107-1_NT_Skin_3	TG6113	female
1107-2_NT_Liver_1	TG6113	female
1107-2_NT_Liver_2	TG6113	female
1107-2_NT_Liver_3	TG6113	female
1107-2_NT_SpLeen_1	TG6113	female
1107-2_NT_SpLeen_2	TG6113	female
1107-2_NT_SpLeen_3	TG6113	female
1107-2_NT_Lung_1	TG6113	female
1107-2_NT_Lung_2	TG6113	female
1107-2_NT_Lung_3	TG6113	female
1107-2_NT_Skin_1	TG6113	female
1107-2_NT_Skin_2	TG6113	female
1107-2_NT_Skin_3	TG6113	female
1120-1_NT_Liver_1	TG12775	male
1120-1_NT_Liver_2	TG12775	male
1120-1_NT_Liver_3	TG12775	male
1120-1_NT_SpLeen_1	TG12775	male
1120-1_NT_SpLeen_2	TG12775	male
1120-1_NT_SpLeen_3	TG12775	male
1120-1_NT_Lung_1	TG12775	male
1120-1_NT_Lung_2	TG12775	male
1120-1_NT_Lung_3	TG12775	male
1120-1_NT_Skin_1	TG12775	male
1120-1_NT_Skin_2	TG12775	male
1120-1_NT_Skin_3	TG12775	male
1120-2_NT_Liver_1	TG12775	male
1120-2_NT_Liver_2	TG12775	male
1120-2_NT_Liver_3	TG12775	male
1120-2_NT_SpLeen_1	TG12775	male
1120-2_NT_SpLeen_2	TG12775	male
1120-2_NT_SpLeen_3	TG12775	male
1120-2_NT_Lung_1	TG12775	male
1120-2_NT_Lung_2	TG12775	male
1120-2_NT_Lung_3	TG12775	male
1120-2_NT_Skin_1	TG12775	male
1120-2_NT_Skin_2	TG12775	male
1120-2_NT_Skin_3	TG12775	male
1121-1_NT_Liver_1	TG12775	female
1121-1_NT_Liver_2	TG12775	female
1121-1_NT_Liver_3	TG12775	female
1121-1_NT_SpLeen_1	TG12775	female
1121-1_NT_SpLeen_2	TG12775	female
1121-1_NT_SpLeen_3	TG12775	female
1121-1_NT_Lung_1	TG12775	female
1121-1_NT_Lung_2	TG12775	female
1121-1_NT_Lung_3	TG12775	female
1121-1_NT_Skin_1	TG12775	female
1121-1_NT_Skin_2	TG12775	female
1121-1_NT_Skin_3	TG12775	female
1121-2_NT_Liver_1	TG12775	female
1121-2_NT_Liver_2	TG12775	female
1121-2_NT_Liver_3	TG12775	female
1121-2_NT_SpLeen_1	TG12775	female
1121-2_NT_SpLeen_2	TG12775	female
1121-2_NT_SpLeen_3	TG12775	female
1121-2_NT_Lung_1	TG12775	female
1121-2_NT_Lung_2	TG12775	female
1121-2_NT_Lung_3	TG12775	female
1121-2_NT_Skin_1	TG12775	female
1121-2_NT_Skin_2	TG12775	female
1121-2_NT_Skin_3	TG12775	female
1103-1_NT_Liver_1	TG6070	male
1103-1_NT_Liver_2	TG6070	male
1103-1_NT_Liver_3	TG6070	male
1103-1_NT_SpLeen_1	TG6070	male
1103-1_NT_SpLeen_2	TG6070	male
1103-1_NT_SpLeen_3	TG6070	male
1103-1_NT_Lung_1	TG6070	male
1103-1_NT_Lung_2	TG6070	male
1103-1_NT_Lung_3	TG6070	male
1103-1_NT_Skin_1	TG6070	male
1103-1_NT_Skin_2	TG6070	male
1103-1_NT_Skin_3	TG6070	male
1103-2_NT_Liver_1	TG6070	male
1103-2_NT_Liver_2	TG6070	male
1103-2_NT_Liver_3	TG6070	male
1103-2_NT_SpLeen_1	TG6070	male
1103-2_NT_SpLeen_2	TG6070	male
1103-2_NT_SpLeen_3	TG6070	male
1103-2_NT_Lung_1	TG6070	male
1103-2_NT_Lung_2	TG6070	male
1103-2_NT_Lung_3	TG6070	male
1103-2_NT_Skin_1	TG6070	male
1103-2_NT_Skin_2	TG6070	male
1103-2_NT_Skin_3	TG6070	male
1104-1_NT_Liver_1	TG6070	female
1104-1_NT_Liver_2	TG6070	female
1104-1_NT_Liver_3	TG6070	female
1104-1_NT_SpLeen_1	TG6070	female
1104-1_NT_SpLeen_2	TG6070	female
1104-1_NT_SpLeen_3	TG6070	female
1104-1_NT_Lung_1	TG6070	female
1104-1_NT_Lung_2	TG6070	female
1104-1_NT_Lung_3	TG6070	female
1104-1_NT_Skin_1	TG6070	female
1104-1_NT_Skin_2	TG6070	female
1104-1_NT_Skin_3	TG6070	female
1104-2_NT_Liver_1	TG6070	female
1104-2_NT_Liver_2	TG6070	female
1104-2_NT_Liver_3	TG6070	female
1104-2_NT_SpLeen_1	TG6070	female
1104-2_NT_SpLeen_2	TG6070	female
1104-2_NT_SpLeen_3	TG6070	female
1104-2_NT_Lung_1	TG6070	female
1104-2_NT_Lung_2	TG6070	female
1104-2_NT_Lung_3	TG6070	female
1104-2_NT_Skin_1	TG6070	female
1104-2_NT_Skin_2	TG6070	female
1104-2_NT_Skin_3	TG6070	female
1058-1_NT_Liver_1	TG12740	male
1058-1_NT_Liver_2	TG12740	male
1058-1_NT_Liver_3	TG12740	male
1058-1_NT_SpLeen_1	TG12740	male
1058-1_NT_SpLeen_2	TG12740	male
1058-1_NT_SpLeen_3	TG12740	male
1058-1_NT_Lung_1	TG12740	male
1058-1_NT_Lung_2	TG12740	male
1058-1_NT_Lung_3	TG12740	male
1058-1_NT_Skin_1	TG12740	male
1058-1_NT_Skin_2	TG12740	male
1058-1_NT_Skin_3	TG12740	male
1058-2_NT_Liver_1	TG12740	male
1058-2_NT_Liver_2	TG12740	male
1058-2_NT_Liver_3	TG12740	male
1058-2_NT_SpLeen_1	TG12740	male
1058-2_NT_SpLeen_2	TG12740	male
1058-2_NT_SpLeen_3	TG12740	male
1058-2_NT_Lung_1	TG12740	male
1058-2_NT_Lung_2	TG12740	male
1058-2_NT_Lung_3	TG12740	male
1058-2_NT_Skin_1	TG12740	male
1058-2_NT_Skin_2	TG12740	male
1058-2_NT_Skin_3	TG12740	male
1059-1_NT_Liver_1	TG12740	female
1059-1_NT_Liver_2	TG12740	female
1059-1_NT_Liver_3	TG12740	female
1059-1_NT_SpLeen_1	TG12740	female
1059-1_NT_SpLeen_2	TG12740	female
1059-1_NT_SpLeen_3	TG12740	female
1059-1_NT_Lung_1	TG12740	female
1059-1_NT_Lung_2	TG12740	female
1059-1_NT_Lung_3	TG12740	female
1059-1_NT_Skin_1	TG12740	female
1059-1_NT_Skin_2	TG12740	female
1059-1_NT_Skin_3	TG12740	female
1059-2_NT_Liver_1	TG12740	female
1059-2_NT_Liver_2	TG12740	female
1059-2_NT_Liver_3	TG12740	female
1059-2_NT_SpLeen_1	TG12740	female
1059-2_NT_SpLeen_2	TG12740	female
1059-2_NT_SpLeen_3	TG12740	female
1059-2_NT_Lung_1	TG12740	female
1059-2_NT_Lung_2	TG12740	female
1059-2_NT_Lung_3	TG12740	female
1059-2_NT_Skin_1	TG12740	female
1059-2_NT_Skin_2	TG12740	female
1059-2_NT_Skin_3	TG12740	female
